# Supplementary material for: Genomic and Phenomic Study of Mammary Pathogenic Escherichia coli
Source: PLoS One. 2015 Sep 1;10(9):e0136387. doi: 10.1371/journal.pone.0136387 (PMC4556653; doi:10.1371/journal.pone.0136387)
Supplement: S1 Dataset — (XLSX) [file pone.0136387.s001.xlsx]

## Sheet: Sheet1
Plate	Category	Mode of Action	Well (chemical)	K71	P4	VL2732	VL2874
PM01	carbon	C-Source, negative control	A01 (Negative Control)	-	-	-	-
PM01	carbon	C-Source, carbohydrate	A02 (L-Arabinose)	w	w	w	w
PM01	carbon	C-Source, carbohydrate	A03 (N-Acetyl-D-Glucosamine)	w	-	w	-
PM01	carbon	C-Source, carboxylic acid	A04 (D-Saccharic Acid)	+	w	+	+
PM01	carbon	C-Source, carboxylic acid	A05 (Succinic Acid)	w	+	+	w
PM01	carbon	C-Source, carbohydrate	A06 (D-Galactose)	+	+	+	+
PM01	carbon	C-Source, amino acid	A07 (L-Aspartic Acid)	w	w	+	w
PM01	carbon	C-Source, amino acid	A08 (L-Proline)	-	-	-	-
PM01	carbon	C-Source, amino acid	A09 (D-Alanine)	w	w	w	w
PM01	carbon	C-Source, carbohydrate	A10 (D-Trehalose)	w	w	w	w
PM01	carbon	C-Source, carbohydrate	A11 (D-Mannose)	+	w	+	w
PM01	carbon	C-Source, carbohydrate	A12 (Dulcitol)	-	-	-	-
PM01	carbon	C-Source, amino acid	B01 (D-Serine)	-	+	+	+
PM01	carbon	C-Source, carbohydrate	B02 (D-Sorbitol)	+	+	+	+
PM01	carbon	C-Source, carbohydrate	B03 (Glycerol)	+	+	+	+
PM01	carbon	C-Source, carbohydrate	B04 (L-Fucose)	+	w	w	w
PM01	carbon	C-Source, carboxylic acid	B05 (D-Glucuronic Acid)	+	+	+	+
PM01	carbon	C-Source, carboxylic acid	B06 (D-Gluconic Acid)	+	+	+	+
PM01	carbon	C-Source, carbohydrate	B07 (D,L-α-Glycerol-Phosphate)	+	w	+	+
PM01	carbon	C-Source, carbohydrate	B08 (D-Xylose)	w	w	w	w
PM01	carbon	C-Source, carboxylic acid	B09 (L-Lactic Acid)	+	+	+	+
PM01	carbon	C-Source, carboxylic acid	B10 (Sodium Formate)	-	-	-	-
PM01	carbon	C-Source, carbohydrate	B11 (D-Mannitol)	w	w	w	w
PM01	carbon	C-Source, amino acid	B12 (L-Glutamic Acid)	-	-	-	-
PM01	carbon	C-Source, carbohydrate	C01 (D-Glucose-6-Phosphate)	+	+	+	+
PM01	carbon	C-Source, carboxylic acid	C02 (D-Galactonic Acid-γ-Lactone)	+	w	w	-
PM01	carbon	C-Source, carboxylic acid	C03 (D,L-Malic Acid)	+	+	+	w
PM01	carbon	C-Source, carbohydrate	C04 (D-Ribose)	+	+	+	+
PM01	carbon	C-Source, fatty acid	C05 (Tween 20)	-	-	-	-
PM01	carbon	C-Source, carbohydrate	C06 (L-Rhamnose)	+	w	w	w
PM01	carbon	C-Source, carbohydrate	C07 (D-Fructose)	w	w	w	-
PM01	carbon	C-Source, carboxylic acid	C08 (Acetic Acid)	w	w	w	w
PM01	carbon	C-Source, carbohydrate	C09 (D-Glucose)	w	-	w	-
PM01	carbon	C-Source, carbohydrate	C10 (D-Maltose)	+	w	+	w
PM01	carbon	C-Source, carbohydrate	C11 (D-Melibiose)	+	w	+	+
PM01	carbon	C-Source, carbohydrate	C12 (Thymidine)	+	+	+	+
PM01	carbon	C-Source, amino acid	D01 (L-Asparagine)	+	w	+	+
PM01	carbon	C-Source, amino acid	D02 (D-Aspartic Acid)	-	-	-	-
PM01	carbon	C-Source, carboxylic acid	D03 (D-Glucosaminic Acid)	-	-	-	-
PM01	carbon	C-Source, alcohol	D04 (1,2-Propanediol)	-	-	-	-
PM01	carbon	C-Source, fatty acid	D05 (Tween 40)	-	-	-	-
PM01	carbon	C-Source, carboxylic acid	D06 (α-Keto-Glutaric Acid)	-	-	-	-
PM01	carbon	C-Source, carboxylic acid	D07 (α-Keto-Butyric Acid)	w	w	w	w
PM01	carbon	C-Source, carbohydrate	D08 (α-Methyl-D-Galactoside)	+	+	+	+
PM01	carbon	C-Source, carbohydrate	D09 (α-D-Lactose)	+	w	w	w
PM01	carbon	C-Source, carbohydrate	D10 (Lactulose)	-	w	-	-
PM01	carbon	C-Source, carbohydrate	D11 (Sucrose)	+	-	-	-
PM01	carbon	C-Source, carbohydrate	D12 (Uridine)	+	+	+	+
PM01	carbon	C-Source, amino acid	E01 (L-Glutamine)	w	-	-	-
PM01	carbon	C-Source, carboxylic acid	E02 (m-Tartaric Acid)	-	-	-	-
PM01	carbon	C-Source, carbohydrate	E03 (α-D-Glucose-1-Phosphate)	+	+	+	+
PM01	carbon	C-Source, carbohydrate	E04 (D-Fructose-6-Phosphate)	+	+	+	+
PM01	carbon	C-Source, fatty acid	E05 (Tween 80)	-	-	-	-
PM01	carbon	C-Source, carboxylic acid	E06 (α-Hydroxy-Glutaric Acid-γ-Lactone)	-	-	-	-
PM01	carbon	C-Source, carboxylic acid	E07 (α-Hydroxy-Butyric Acid)	w	w	w	w
PM01	carbon	C-Source, carbohydrate	E08 (β-Methyl-D-Glucoside)	-	w	-	-
PM01	carbon	C-Source, carbohydrate	E09 (Adonitol)	-	+	-	-
PM01	carbon	C-Source, carbohydrate	E10 (Maltotriose)	+	+	+	w
PM01	carbon	C-Source, carbohydrate	E11 (2′-Deoxy-Adenosine)	+	+	+	+
PM01	carbon	C-Source, carbohydrate	E12 (Adenosine)	+	+	+	+
PM01	carbon	C-Source, amino acid	F01 (Gly-Asp)	w	w	w	+
PM01	carbon	C-Source, carboxylic acid	F02 (Citric Acid)	-	-	-	-
PM01	carbon	C-Source, carbohydrate	F03 (myo-Inositol)	-	-	-	-
PM01	carbon	C-Source, amino acid	F04 (D-Threonine)	-	-	-	-
PM01	carbon	C-Source, carboxylic acid	F05 (Fumaric Acid)	w	w	w	w
PM01	carbon	C-Source, carboxylic acid	F06 (Bromo-Succinic Acid)	-	w	w	-
PM01	carbon	C-Source, carboxylic acid	F07 (Propionic Acid)	w	-	w	w
PM01	carbon	C-Source, carboxylic acid	F08 (Mucic Acid)	+	+	+	+
PM01	carbon	C-Source, carboxylic acid	F09 (Glycolic Acid)	w	-	-	w
PM01	carbon	C-Source, carboxylic acid	F10 (Glyoxylic Acid)	-	-	-	-
PM01	carbon	C-Source, carbohydrate	F11 (D-Cellobiose)	-	-	-	-
PM01	carbon	C-Source, carbohydrate	F12 (Inosine)	+	+	+	+
PM01	carbon	C-Source, amino acid	G01 (Gly-Glu)	w	w	w	w
PM01	carbon	C-Source, carboxylic acid	G02 (Tricarballylic Acid)	-	-	-	-
PM01	carbon	C-Source, amino acid	G03 (L-Serine)	+	+	+	+
PM01	carbon	C-Source, amino acid	G04 (L-Threonine)	-	-	-	-
PM01	carbon	C-Source, amino acid	G05 (L-Alanine)	w	w	+	+
PM01	carbon	C-Source, amino acid	G06 (Ala-Gly)	+	w	+	+
PM01	carbon	C-Source, carboxylic acid	G07 (Acetoacetic Acid)	-	-	-	-
PM01	carbon	C-Source, carbohydrate	G08 (N-Acetyl-β-D-Mannosamine)	w	w	w	w
PM01	carbon	C-Source, carboxylic acid	G09 (Mono-Methyl Succinate)	w	-	w	w
PM01	carbon	C-Source, ester	G10 (Methyl Pyruvate)	+	+	+	+
PM01	carbon	C-Source, carboxylic acid	G11 (D-Malic Acid)	+	+	+	+
PM01	carbon	C-Source, carboxylic acid	G12 (L-Malic Acid)	w	+	+	w
PM01	carbon	C-Source, amino acid	H01 (Gly-Pro)	w	w	w	+
PM01	carbon	C-Source, carboxylic acid	H02 (p-Hydroxy-Phenylacetic Acid)	-	w	-	+
PM01	carbon	C-Source, carboxylic acid	H03 (m-Hydroxy-Phenylacetic Acid)	-	+	-	+
PM01	carbon	C-Source, amine	H04 (Tyramine)	-	-	-	-
PM01	carbon	C-Source, carbohydrate	H05 (D-Psicose)	-	-	-	-
PM01	carbon	C-Source, carbohydrate	H06 (L-Lyxose)	-	-	-	-
PM01	carbon	C-Source, amide	H07 (Glucuronamide)	-	-	w	-
PM01	carbon	C-Source, carboxylic acid	H08 (Pyruvic Acid)	+	+	+	+
PM01	carbon	C-Source, carboxylic acid	H09 (L-Galactonic Acid-γ-Lactone)	+	w	-	+
PM01	carbon	C-Source, carboxylic acid	H10 (D-Galacturonic Acid)	+	+	+	+
PM01	carbon	C-Source, amine	H11 (β-Phenylethylamine)	-	-	-	-
PM01	carbon	C-Source, alcohol	H12 (Ethanolamine)	-	-	-	-
PM02	carbon	C-Source, negative control	A01 (Negative Control)	w	w	w	w
PM02	carbon	C-Source, polymer	A02 (Chondroitin Sulfate C)	-	-	-	-
PM02	carbon	C-Source, polymer	A03 (α-Cyclodextrin)	-	w	-	-
PM02	carbon	C-Source, polymer	A04 (β-Cyclodextrin)	-	w	-	-
PM02	carbon	C-Source, polymer	A05 (γ-Cyclodextrin)	-	w	-	-
PM02	carbon	C-Source, polymer	A06 (Dextrin)	+	+	+	+
PM02	carbon	C-Source, polymer	A07 (Gelatin)	-	w	w	-
PM02	carbon	C-Source, polymer	A08 (Glycogen)	w	w	w	w
PM02	carbon	C-Source, polymer	A09 (Inulin)	-	w	-	-
PM02	carbon	C-Source, polymer	A10 (Laminarin)	w	w	w	w
PM02	carbon	C-Source, polymer	A11 (Mannan)	w	w	w	w
PM02	carbon	C-Source, polymer	A12 (Pectin)	+	+	+	+
PM02	carbon	C-Source, carbohydrate	B01 (N-Acetyl-D-Galactosamine)	+	+	+	+
PM02	carbon	C-Source, carboxylic acid	B02 (N-Acetyl-Neuraminic Acid)	+	+	+	w
PM02	carbon	C-Source, carbohydrate	B03 (β-D-Allose)	-	w	w	w
PM02	carbon	C-Source, carbohydrate	B04 (Amygdalin)	-	-	-	-
PM02	carbon	C-Source, carbohydrate	B05 (D-Arabinose)	-	w	-	w
PM02	carbon	C-Source, carbohydrate	B06 (D-Arabitol)	-	+	-	-
PM02	carbon	C-Source, carbohydrate	B07 (L-Arabitol)	-	-	-	-
PM02	carbon	C-Source, carbohydrate	B08 (Arbutin)	-	-	-	-
PM02	carbon	C-Source, carbohydrate	B09 (2-Deoxy-D-Ribose)	w	+	-	-
PM02	carbon	C-Source, carbohydrate	B10 (m-Erythritol)	-	-	-	-
PM02	carbon	C-Source, carbohydrate	B11 (D-Fucose)	-	-	w	w
PM02	carbon	C-Source, carbohydrate	B12 (3-O-β-D-Galactopyranosyl-D-Arabinose)	+	+	+	+
PM02	carbon	C-Source, carbohydrate	C01 (β-Gentiobiose)	w	w	-	w
PM02	carbon	C-Source, carbohydrate	C02 (L-Glucose)	-	-	-	-
PM02	carbon	C-Source, carbohydrate	C03 (D-Lactitol)	-	-	-	-
PM02	carbon	C-Source, carbohydrate	C04 (D-Melezitose)	-	-	-	-
PM02	carbon	C-Source, carbohydrate	C05 (Maltitol)	-	-	-	-
PM02	carbon	C-Source, carbohydrate	C06 (α-Methyl-D-Glucoside)	-	-	-	-
PM02	carbon	C-Source, carbohydrate	C07 (β-Methyl-D-Galactoside)	+	+	+	+
PM02	carbon	C-Source, carbohydrate	C08 (3-O-Methyl-D-Glucose)	-	-	-	-
PM02	carbon	C-Source, carboxylic acid	C09 (β-Methyl-D-Glucuronic Acid)	+	+	w	w
PM02	carbon	C-Source, carbohydrate	C10 (α-Methyl-D-Mannoside)	-	-	-	-
PM02	carbon	C-Source, carbohydrate	C11 (β-Methyl-D-Xylopyranoside)	-	w	-	w
PM02	carbon	C-Source, carbohydrate	C12 (Palatinose)	w	-	-	-
PM02	carbon	C-Source, carbohydrate	D01 (D-Raffinose)	+	w	-	w
PM02	carbon	C-Source, carbohydrate	D02 (D-Salicin)	-	-	-	-
PM02	carbon	C-Source, carbohydrate	D03 (Sedoheptulosan)	-	-	-	-
PM02	carbon	C-Source, carbohydrate	D04 (L-Sorbose)	-	-	-	-
PM02	carbon	C-Source, carbohydrate	D05 (Stachyose)	-	-	-	-
PM02	carbon	C-Source, carbohydrate	D06 (D-Tagatose)	w	w	w	-
PM02	carbon	C-Source, carbohydrate	D07 (Turanose)	w	w	-	w
PM02	carbon	C-Source, carbohydrate	D08 (Xylitol)	-	-	-	-
PM02	carbon	C-Source, carbohydrate	D09 (N-Acetyl-D-Glucosaminitol)	-	-	-	-
PM02	carbon	C-Source, carboxylic acid	D10 (γ-Amino-n-Butyric Acid)	-	-	-	-
PM02	carbon	C-Source, carboxylic acid	D11 (δ-Amino-Valeric Acid)	-	-	-	-
PM02	carbon	C-Source, carboxylic acid	D12 (Butyric Acid)	-	w	-	w
PM02	carbon	C-Source, carboxylic acid	E01 (Capric Acid)	-	-	-	-
PM02	carbon	C-Source, carboxylic acid	E02 (Caproic Acid)	-	-	-	-
PM02	carbon	C-Source, carboxylic acid	E03 (Citraconic Acid)	-	-	-	-
PM02	carbon	C-Source, carboxylic acid	E04 (D-Citramalic Acid)	-	-	-	-
PM02	carbon	C-Source, carbohydrate	E05 (D-Glucosamine)	+	+	+	+
PM02	carbon	C-Source, carboxylic acid	E06 (2-Hydroxy-Benzoic Acid)	-	-	-	-
PM02	carbon	C-Source, carboxylic acid	E07 (4-Hydroxy-Benzoic Acid)	-	-	-	-
PM02	carbon	C-Source, carboxylic acid	E08 (β-Hydroxy-Butyric Acid)	-	-	-	-
PM02	carbon	C-Source, carboxylic acid	E09 (γ-Hydroxy-Butyric Acid)	-	-	-	-
PM02	carbon	C-Source, carboxylic acid	E10 (α-Keto-Valeric Acid)	-	-	-	-
PM02	carbon	C-Source, carboxylic acid	E11 (Itaconic Acid)	-	-	-	-
PM02	carbon	C-Source, carboxylic acid	E12 (5-Keto-D-Gluconic Acid)	-	w	-	-
PM02	carbon	C-Source, ester	F01 (D-Lactic Acid Methyl Ester)	+	+	+	+
PM02	carbon	C-Source, carboxylic acid	F02 (Malonic Acid)	-	-	-	-
PM02	carbon	C-Source, carbohydrate	F03 (Melibionic Acid)	+	w	w	w
PM02	carbon	C-Source, carboxylic acid	F04 (Oxalic Acid)	-	-	-	-
PM02	carbon	C-Source, carboxylic acid	F05 (Oxalomalic Acid)	-	w	-	-
PM02	carbon	C-Source, carboxylic acid	F06 (Quinic Acid)	-	-	-	-
PM02	carbon	C-Source, carboxylic acid	F07 (D-Ribono-1,4-Lactone)	-	-	-	-
PM02	carbon	C-Source, carboxylic acid	F08 (Sebacic Acid)	-	-	-	-
PM02	carbon	C-Source, carboxylic acid	F09 (Sorbic Acid)	-	-	-	-
PM02	carbon	C-Source, carboxylic acid	F10 (Succinamic Acid)	w	w	+	w
PM02	carbon	C-Source, carboxylic acid	F11 (D-Tartaric Acid)	-	-	-	-
PM02	carbon	C-Source, carboxylic acid	F12 (L-Tartaric Acid)	-	w	-	-
PM02	carbon	C-Source, amide	G01 (Acetamide)	-	w	-	-
PM02	carbon	C-Source, amide	G02 (L-Alaninamide)	-	w	-	-
PM02	carbon	C-Source, amino acid	G03 (N-Acetyl-L-Glutamic Acid)	-	-	-	-
PM02	carbon	C-Source, amino acid	G04 (L-Arginine)	-	-	-	-
PM02	carbon	C-Source, amino acid	G05 (Glycine)	-	-	-	-
PM02	carbon	C-Source, amino acid	G06 (L-Histidine)	-	-	-	-
PM02	carbon	C-Source, amino acid	G07 (L-Homoserine)	-	-	-	-
PM02	carbon	C-Source, amino acid	G08 (L-Hydroxyproline)	-	-	-	-
PM02	carbon	C-Source, amino acid	G09 (L-Isoleucine)	-	-	-	-
PM02	carbon	C-Source, amino acid	G10 (L-Leucine)	-	-	-	-
PM02	carbon	C-Source, amino acid	G11 (L-Lysine)	-	w	-	-
PM02	carbon	C-Source, amino acid	G12 (L-Methionine)	-	w	-	-
PM02	carbon	C-Source, amino acid	H01 (L-Ornithine)	-	w	-	-
PM02	carbon	C-Source, amino acid	H02 (L-Phenylalanine)	-	-	-	-
PM02	carbon	C-Source, amino acid	H03 (L-Pyroglutamic Acid)	-	-	-	-
PM02	carbon	C-Source, amino acid	H04 (L-Valine)	-	-	-	-
PM02	carbon	C-Source, carboxylic acid	H05 (D,L-Carnitine)	-	-	-	-
PM02	carbon	C-Source, amine	H06 (Butylamine [sec])	-	-	-	-
PM02	carbon	C-Source, amine	H07 (D,L-Octopamine)	-	-	-	-
PM02	carbon	C-Source, amine	H08 (Putrescine)	-	w	-	-
PM02	carbon	C-Source, alcohol	H09 (Dihydroxy-Acetone)	w	+	+	w
PM02	carbon	C-Source, alcohol	H10 (2,3-Butanediol)	-	w	w	w
PM02	carbon	C-Source, alcohol	H11 (2,3-Butanedione)	-	-	-	-
PM02	carbon	C-Source, alcohol	H12 (3-Hydroxy-2-Butanone)	w	w	w	w
PM03	nitrogen	N-Source, Negative control	A01 (Negative Control)	-	-	-	-
PM03	nitrogen	N-Source, inorganic	A02 (Ammonia)	-	-	w	-
PM03	nitrogen	N-Source, inorganic	A03 (Sodium Nitrite)	-	-	-	-
PM03	nitrogen	N-Source, inorganic	A04 (Sodium Nitrate)	-	-	-	-
PM03	nitrogen	N-Source, other	A05 (Urea)	-	-	-	-
PM03	nitrogen	N-Source, other	A06 (Biuret)	-	-	-	-
PM03	nitrogen	N-Source, amino acid	A07 (L-Alanine)	w	w	+	+
PM03	nitrogen	N-Source, amino acid	A08 (L-Arginine)	-	-	-	-
PM03	nitrogen	N-Source, amino acid	A09 (L-Asparagine)	-	-	w	-
PM03	nitrogen	N-Source, amino acid	A10 (L-Aspartic Acid)	-	-	w	-
PM03	nitrogen	N-Source, amino acid	A11 (L-Cysteine)	-	-	-	-
PM03	nitrogen	N-Source, amino acid	A12 (L-Glutamic Acid)	-	-	w	-
PM03	nitrogen	N-Source, amino acid	B01 (L-Glutamine)	w	w	+	w
PM03	nitrogen	N-Source, amino acid	B02 (Glycine)	w	-	+	w
PM03	nitrogen	N-Source, amino acid	B03 (L-Histidine)	-	-	-	-
PM03	nitrogen	N-Source, amino acid	B04 (L-Isoleucine)	-	-	-	-
PM03	nitrogen	N-Source, amino acid	B05 (L-Leucine)	-	-	-	-
PM03	nitrogen	N-Source, amino acid	B06 (L-Lysine)	-	-	-	-
PM03	nitrogen	N-Source, amino acid	B07 (L-Methionine)	-	-	-	-
PM03	nitrogen	N-Source, amino acid	B08 (L-Phenylalanine)	-	-	-	-
PM03	nitrogen	N-Source, amino acid	B09 (L-Proline)	w	w	w	w
PM03	nitrogen	N-Source, amino acid	B10 (L-Serine)	+	+	+	+
PM03	nitrogen	N-Source, amino acid	B11 (L-Threonine)	-	-	w	-
PM03	nitrogen	N-Source, amino acid	B12 (L-Tryptophan)	-	-	-	-
PM03	nitrogen	N-Source, amino acid	C01 (L-Tyrosine)	w	-	-	-
PM03	nitrogen	N-Source, amino acid	C02 (L-Valine)	-	-	-	-
PM03	nitrogen	N-Source, amino acid	C03 (D-Alanine)	w	w	+	w
PM03	nitrogen	N-Source, amino acid	C04 (D-Asparagine)	-	-	-	-
PM03	nitrogen	N-Source, amino acid	C05 (D-Aspartic Acid)	-	-	-	-
PM03	nitrogen	N-Source, amino acid	C06 (D-Glutamic Acid)	-	-	-	-
PM03	nitrogen	N-Source, amino acid	C07 (D-Lysine)	-	-	-	-
PM03	nitrogen	N-Source, amino acid	C08 (D-Serine)	-	+	+	+
PM03	nitrogen	N-Source, amino acid	C09 (D-Valine)	-	-	-	-
PM03	nitrogen	N-Source, amino acid	C10 (L-Citrulline)	-	-	-	-
PM03	nitrogen	N-Source, amino acid	C11 (L-Homoserine)	-	-	-	-
PM03	nitrogen	N-Source, amino acid	C12 (L-Ornithine)	w	-	w	-
PM03	nitrogen	N-Source, amino acid	D01 (N-Acetyl-L-Glutamic Acid)	-	-	-	-
PM03	nitrogen	N-Source, amino acid	D02 (N-Phthaloyl-L-Glutamic Acid)	-	-	-	-
PM03	nitrogen	N-Source, amino acid	D03 (L-Pyroglutamic Acid)	-	-	-	-
PM03	nitrogen	N-Source, other	D04 (Hydroxylamine)	-	-	-	-
PM03	nitrogen	N-Source, other	D05 (Methylamine)	-	-	-	-
PM03	nitrogen	N-Source, other	D06 (N-Amylamine)	-	-	-	-
PM03	nitrogen	N-Source, other	D07 (N-Butylamine)	-	-	-	-
PM03	nitrogen	N-Source, other	D08 (Ethylamine)	-	-	-	-
PM03	nitrogen	N-Source, other	D09 (Ethanolamine)	-	-	-	-
PM03	nitrogen	N-Source, other	D10 (Ethylenediamine)	-	-	-	-
PM03	nitrogen	N-Source, other	D11 (Putrescine)	w	-	-	-
PM03	nitrogen	N-Source, other	D12 (Agmatine)	w	-	-	-
PM03	nitrogen	N-Source, other	E01 (Histamine)	-	-	-	-
PM03	nitrogen	N-Source, other	E02 (β-Phenylethylamine)	-	-	-	-
PM03	nitrogen	N-Source, other	E03 (Tyramine)	-	-	-	-
PM03	nitrogen	N-Source, other	E04 (Acetamide)	-	-	-	-
PM03	nitrogen	N-Source, other	E05 (Formamide)	-	-	-	-
PM03	nitrogen	N-Source, other	E06 (Glucuronamide)	w	-	w	w
PM03	nitrogen	N-Source, other	E07 (D,L-Lactamide)	-	-	-	-
PM03	nitrogen	N-Source, other	E08 (D-Glucosamine)	+	+	+	+
PM03	nitrogen	N-Source, other	E09 (D-Galactosamine)	-	w	w	-
PM03	nitrogen	N-Source, other	E10 (D-Mannosamine)	w	-	w	w
PM03	nitrogen	N-Source, other	E11 (N-Acetyl-D-Glucosamine)	+	+	+	+
PM03	nitrogen	N-Source, other	E12 (N-Acetyl-D-Galactosamine)	+	+	+	+
PM03	nitrogen	N-Source, other	F01 (N-Acetyl-β-D-Mannosamine)	-	-	-	-
PM03	nitrogen	N-Source, other	F02 (Adenine)	-	-	w	-
PM03	nitrogen	N-Source, other	F03 (Adenosine)	+	+	+	+
PM03	nitrogen	N-Source, other	F04 (Cytidine)	+	+	+	+
PM03	nitrogen	N-Source, other	F05 (Cytosine)	-	-	-	-
PM03	nitrogen	N-Source, other	F06 (Guanine)	-	-	-	-
PM03	nitrogen	N-Source, other	F07 (Guanosine)	-	-	-	-
PM03	nitrogen	N-Source, other	F08 (Thymine)	-	-	-	-
PM03	nitrogen	N-Source, other	F09 (Thymidine)	-	-	-	-
PM03	nitrogen	N-Source, other	F10 (Uracil)	-	-	-	-
PM03	nitrogen	N-Source, other	F11 (Uridine)	-	-	-	-
PM03	nitrogen	N-Source, other	F12 (Inosine)	-	-	-	-
PM03	nitrogen	N-Source, other	G01 (Xanthine)	w	w	w	w
PM03	nitrogen	N-Source, other	G02 (Xanthosine)	-	-	-	-
PM03	nitrogen	N-Source, other	G03 (Uric Acid)	-	w	w	w
PM03	nitrogen	N-Source, other	G04 (Alloxan)	-	-	-	-
PM03	nitrogen	N-Source, other	G05 (Allantoin)	-	-	-	-
PM03	nitrogen	N-Source, other	G06 (Parabanic Acid)	-	-	-	-
PM03	nitrogen	N-Source, other	G07 (D,L-α-Amino-Butyric Acid)	-	-	-	-
PM03	nitrogen	N-Source, other	G08 (γ-Amino-n-Butyric Acid)	-	-	-	-
PM03	nitrogen	N-Source, other	G09 (ε-Amino-N-Caproic Acid)	-	-	-	-
PM03	nitrogen	N-Source, other	G10 (D,L-α-Amino-Caprylic Acid)	-	-	-	-
PM03	nitrogen	N-Source, other	G11 (δ-Amino-Valeric Acid)	-	-	w	-
PM03	nitrogen	N-Source, other	G12 (L-Norvaline)	-	-	-	-
PM03	nitrogen	N-Source, peptide	H01 (Ala-Asp)	+	+	+	+
PM03	nitrogen	N-Source, peptide	H02 (Ala-Gln)	+	+	+	+
PM03	nitrogen	N-Source, peptide	H03 (Ala-Glu)	+	+	+	+
PM03	nitrogen	N-Source, peptide	H04 (Ala-Gly)	+	+	+	+
PM03	nitrogen	N-Source, peptide	H05 (Ala-His)	w	w	w	w
PM03	nitrogen	N-Source, peptide	H06 (Ala-Leu)	w	+	+	+
PM03	nitrogen	N-Source, peptide	H07 (Ala-Thr)	+	+	+	+
PM03	nitrogen	N-Source, peptide	H08 (Gly-Asn)	+	+	+	+
PM03	nitrogen	N-Source, peptide	H09 (Gly-Gln)	+	+	+	+
PM03	nitrogen	N-Source, peptide	H10 (Gly-Glu)	w	w	w	w
PM03	nitrogen	N-Source, peptide	H11 (Gly-Met)	w	w	+	+
PM03	nitrogen	N-Source, peptide	H12 (Met-Ala)	+	+	+	+
PM04	Phosphorous	P-Source, Negative control	A01 (Negative Control #1)	-	-	-	-
PM04	Phosphorous	P-Source, inorganic	A02 (Sodium Phosphate)	w	w	+	w
PM04	Phosphorous	P-Source, inorganic	A03 (Sodium Pyrophosphate)	-	-	+	-
PM04	Phosphorous	P-Source, inorganic	A04 (Trimetaphosphate)	w	w	+	w
PM04	Phosphorous	P-Source, inorganic	A05 (Tripolyphosphate)	w	-	+	+
PM04	Phosphorous	P-Source, organic	A06 (Triethyl Phosphate)	-	-	-	-
PM04	Phosphorous	P-Source, inorganic	A07 (Hypophosphite)	-	-	-	-
PM04	Phosphorous	P-Source, organic	A08 (Adenosine-2′-Monophosphate)	w	+	+	+
PM04	Phosphorous	P-Source, organic	A09 (Adenosine-3′-Monophosphate)	+	+	+	+
PM04	Phosphorous	P-Source, organic	A10 (Adenosine-5′-Monophosphate)	+	+	+	+
PM04	Phosphorous	P-Source, organic	A11 (Adenosine-2′,3′-Cyclic Monophosphate)	+	+	+	+
PM04	Phosphorous	P-Source, organic	A12 (Adenosine-3′,5′-Cyclic Monophosphate)	-	-	-	-
PM04	Phosphorous	P-Source, inorganic	B01 (Thiophosphate #1)	-	-	-	w
PM04	Phosphorous	P-Source, inorganic	B02 (Dithiophosphate #1)	-	w	-	w
PM04	Phosphorous	P-Source, organic	B03 (D,L-α-Glycerol-Phosphate)	+	+	+	+
PM04	Phosphorous	P-Source, organic	B04 (β-Glycerol Phosphate)	+	w	+	+
PM04	Phosphorous	P-Source, organic	B05 (Carbamyl Phosphate)	+	w	+	w
PM04	Phosphorous	P-Source, organic	B06 (D-2-Phospho-Glyceric Acid)	+	w	+	w
PM04	Phosphorous	P-Source, organic	B07 (D-3-Phospho-Glyceric Acid)	+	-	+	w
PM04	Phosphorous	P-Source, organic	B08 (Guanosine-2′-Monophosphate)	+	+	+	+
PM04	Phosphorous	P-Source, organic	B09 (Guanosine-3′-Monophosphate)	+	+	+	+
PM04	Phosphorous	P-Source, organic	B10 (Guanosine-5′-Monophosphate)	+	+	+	+
PM04	Phosphorous	P-Source, organic	B11 (Guanosine-2′,3′-Cyclic Monophosphate)	+	+	+	w
PM04	Phosphorous	P-Source, organic	B12 (Guanosine-3′,5′-Cyclic Monophosphate)	-	-	-	-
PM04	Phosphorous	P-Source, organic	C01 (Phosphoenol Pyruvate)	w	w	+	-
PM04	Phosphorous	P-Source, organic	C02 (Phospho-Glycolic Acid)	w	w	+	w
PM04	Phosphorous	P-Source, organic	C03 (α-D-Glucose-1-Phosphate)	+	+	+	+
PM04	Phosphorous	P-Source, organic	C04 (D-Glucose-6-Phosphate)	+	+	+	+
PM04	Phosphorous	P-Source, organic	C05 (2-Deoxy-D-Glucose-6-Phosphate)	-	-	-	-
PM04	Phosphorous	P-Source, organic	C06 (D-Glucosamine-6-Phosphate)	+	+	+	+
PM04	Phosphorous	P-Source, organic	C07 (6-Phospho-Gluconic Acid)	+	-	+	+
PM04	Phosphorous	P-Source, organic	C08 (Cytidine-2′-Monophosphate)	+	+	+	+
PM04	Phosphorous	P-Source, organic	C09 (Cytidine-3′-Monophosphate)	+	+	+	+
PM04	Phosphorous	P-Source, organic	C10 (Cytidine-5′-Monophosphate)	+	+	+	+
PM04	Phosphorous	P-Source, organic	C11 (Cytidine-2′,3′-Cyclic Monophosphate)	+	+	+	+
PM04	Phosphorous	P-Source, organic	C12 (Cytidine-3′,5′-Cyclic Monophosphate)	-	w	-	-
PM04	Phosphorous	P-Source, organic	D01 (D-Mannose-1-Phosphate)	+	+	+	+
PM04	Phosphorous	P-Source, organic	D02 (D-Mannose-6-Phosphate)	+	+	+	+
PM04	Phosphorous	P-Source, organic	D03 (Cysteamine-S-Phosphate)	-	-	-	-
PM04	Phosphorous	P-Source, organic	D04 (Phospho-L-Arginine)	+	w	+	w
PM04	Phosphorous	P-Source, organic	D05 (O-Phospho-D-Serine)	+	+	+	w
PM04	Phosphorous	P-Source, organic	D06 (O-Phospho-L-Serine)	+	w	+	+
PM04	Phosphorous	P-Source, organic	D07 (O-Phospho-L-Threonine)	+	-	+	w
PM04	Phosphorous	P-Source, organic	D08 (Uridine-2′-Monophosphate)	+	+	+	+
PM04	Phosphorous	P-Source, organic	D09 (Uridine-3′-Monophosphate)	+	+	+	+
PM04	Phosphorous	P-Source, organic	D10 (Uridine-5′-Monophosphate)	+	+	+	+
PM04	Phosphorous	P-Source, organic	D11 (Uridine-2′,3′-Cyclic Monophosphate)	+	+	+	+
PM04	Phosphorous	P-Source, organic	D12 (Uridine-3′,5′-Cyclic Monophosphate)	-	-	-	-
PM04	Phosphorous	P-Source, organic	E01 (O-Phospho-D-Tyrosine)	+	w	+	w
PM04	Phosphorous	P-Source, organic	E02 (O-Phospho-L-Tyrosine)	w	w	+	w
PM04	Phosphorous	P-Source, organic	E03 (Phosphocreatine)	+	w	+	w
PM04	Phosphorous	P-Source, organic	E04 (Phosphorylcholine)	w	-	+	w
PM04	Phosphorous	P-Source, organic	E05 (O-Phosphoryl-Ethanolamine)	+	-	+	w
PM04	Phosphorous	P-Source, organic	E06 (Phosphono Acetic Acid)	-	-	-	-
PM04	Phosphorous	P-Source, organic	E07 (2-Aminoethyl Phosphonic Acid)	-	-	-	-
PM04	Phosphorous	P-Source, organic	E08 (Methylene Diphosphonic Acid)	-	-	-	-
PM04	Phosphorous	P-Source, organic	E09 (Thymidine-3′-Monophosphate)	+	-	+	+
PM04	Phosphorous	P-Source, organic	E10 (Thymidine-5′-Monophosphate)	+	+	+	w
PM04	Phosphorous	P-Source, organic	E11 (Inositol Hexaphosphate)	-	-	-	-
PM04	Phosphorous	P-Source, organic	E12 (Thymidine 3′,5′-Cyclic Monophosphate)	-	-	-	-
PM04	Sulphur	S-Source, Negative control	F01 (Negative Control #2)	-	w	-	-
PM04	Sulphur	S-Source, inorganic	F02 (Sulfate)	+	w	+	w
PM04	Sulphur	S-Source, inorganic	F03 (Sodium Thiosulfate)	-	w	+	-
PM04	Sulphur	S-Source, inorganic	F04 (Tetrathionate)	+	w	+	+
PM04	Sulphur	S-Source, inorganic	F05 (Thiophosphate #2)	+	w	+	w
PM04	Sulphur	S-Source, inorganic	F06 (Dithiophosphate #2)	+	w	+	w
PM04	Sulphur	S-Source, organic	F07 (L-Cysteine)	-	-	w	-
PM04	Sulphur	S-Source, organic	F08 (D-Cysteine)	+	+	+	+
PM04	Sulphur	S-Source, organic	F09 (Cys-Gly)	w	-	+	-
PM04	Sulphur	S-Source, organic	F10 (L-Cysteic Acid)	-	w	-	-
PM04	Sulphur	S-Source, organic	F11 (Cysteamine)	-	w	-	-
PM04	Sulphur	S-Source, organic	F12 (L-Cysteine Sulfinic Acid)	+	+	+	+
PM04	Sulphur	S-Source, organic	G01 (N-Acetyl-L-Cysteine)	-	w	-	-
PM04	Sulphur	S-Source, organic	G02 (S-Methyl-L-Cysteine)	-	-	-	-
PM04	Sulphur	S-Source, organic	G03 (Cystathionine)	w	w	+	+
PM04	Sulphur	S-Source, organic	G04 (Lanthionine)	+	w	+	w
PM04	Sulphur	S-Source, organic	G05 (Glutathione)	-	w	-	-
PM04	Sulphur	S-Source, organic	G06 (D,L-Ethionine)	-	-	-	-
PM04	Sulphur	S-Source, organic	G07 (L-Methionine)	w	w	+	w
PM04	Sulphur	S-Source, organic	G08 (D-Methionine)	w	w	+	-
PM04	Sulphur	S-Source, organic	G09 (Gly-Met)	w	w	+	w
PM04	Sulphur	S-Source, organic	G10 (N-Acetyl-D,L-Methionine)	w	w	+	w
PM04	Sulphur	S-Source, organic	G11 (L-Methionine Sulfoxide)	w	w	+	-
PM04	Sulphur	S-Source, organic	G12 (L-Methionine Sulfone)	-	-	-	-
PM04	Sulphur	S-Source, organic	H01 (L-Djenkolic Acid)	+	+	+	+
PM04	Sulphur	S-Source, organic	H02 (Thiourea)	-	w	-	-
PM04	Sulphur	S-Source, organic	H03 (1-Thio-β-D-Glucose)	-	w	-	-
PM04	Sulphur	S-Source, organic	H04 (D,L-Lipoamide)	-	w	-	-
PM04	Sulphur	S-Source, organic	H05 (Taurocholic Acid)	-	w	-	-
PM04	Sulphur	S-Source, organic	H06 (Taurine)	-	+	+	-
PM04	Sulphur	S-Source, organic	H07 (Hypotaurine)	-	w	-	-
PM04	Sulphur	S-Source, organic	H08 (p-Amino Benzene Sulfonic Acid)	-	w	-	-
PM04	Sulphur	S-Source, organic	H09 (Butane Sulfonic Acid)	-	w	+	-
PM04	Sulphur	S-Source, organic	H10 (2-Hydroxyethane Sulfonic Acid)	-	+	+	-
PM04	Sulphur	S-Source, organic	H11 (Methane Sulfonic Acid)	-	w	-	-
PM04	Sulphur	S-Source, organic	H12 (Tetramethylene Sulfone)	-	w	-	-
PM05	nutrient stimulation	Nutritional supplement, Negative control	A01 (Negative Control)	-	w	+	-
PM05	nutrient stimulation	Nutritional supplement, Positive control	A02 (Positive Control)	+	+	+	+
PM05	nutrient stimulation	Nutritional supplement	A03 (L-Alanine)	-	w	w	-
PM05	nutrient stimulation	Nutritional supplement	A04 (L-Arginine)	-	w	w	-
PM05	nutrient stimulation	Nutritional supplement	A05 (L-Asparagine)	-	-	w	-
PM05	nutrient stimulation	Nutritional supplement	A06 (L-Aspartic Acid)	-	w	w	-
PM05	nutrient stimulation	Nutritional supplement	A07 (L-Cysteine)	-	-	-	-
PM05	nutrient stimulation	Nutritional supplement	A08 (L-Glutamic Acid)	-	w	w	-
PM05	nutrient stimulation	Nutritional supplement	A09 (Adenosine-3′,5′-Cyclic Monophosphate)	-	w	w	-
PM05	nutrient stimulation	Nutritional supplement	A10 (Adenine)	-	w	w	-
PM05	nutrient stimulation	Nutritional supplement	A11 (Adenosine)	-	w	w	-
PM05	nutrient stimulation	Nutritional supplement	A12 (2′-Deoxy-Adenosine)	-	w	+	-
PM05	nutrient stimulation	Nutritional supplement	B01 (L-Glutamine)	-	w	+	-
PM05	nutrient stimulation	Nutritional supplement	B02 (Glycine)	-	-	+	-
PM05	nutrient stimulation	Nutritional supplement	B03 (L-Histidine)	w	-	+	-
PM05	nutrient stimulation	Nutritional supplement	B04 (L-Isoleucine)	w	-	+	-
PM05	nutrient stimulation	Nutritional supplement	B05 (L-Leucine)	-	-	+	-
PM05	nutrient stimulation	Nutritional supplement	B06 (L-Lysine)	-	w	+	-
PM05	nutrient stimulation	Nutritional supplement	B07 (L-Methionine)	w	-	+	-
PM05	nutrient stimulation	Nutritional supplement	B08 (L-Phenylalanine)	w	-	+	w
PM05	nutrient stimulation	Nutritional supplement	B09 (Guanosine-3′,5′-Cyclic Monophosphate)	w	-	+	-
PM05	nutrient stimulation	Nutritional supplement	B10 (Guanine)	-	-	w	-
PM05	nutrient stimulation	Nutritional supplement	B11 (Guanosine)	-	w	+	-
PM05	nutrient stimulation	Nutritional supplement	B12 (2′-Deoxy-Guanosine)	-	w	w	-
PM05	nutrient stimulation	Nutritional supplement	C01 (L-Proline)	-	w	+	-
PM05	nutrient stimulation	Nutritional supplement	C02 (L-Serine)	-	-	+	-
PM05	nutrient stimulation	Nutritional supplement	C03 (L-Threonine)	w	w	+	-
PM05	nutrient stimulation	Nutritional supplement	C04 (L-Tryptophan)	w	-	+	-
PM05	nutrient stimulation	Nutritional supplement	C05 (L-Tyrosine)	w	-	+	w
PM05	nutrient stimulation	Nutritional supplement	C06 (L-Valine)	w	w	+	w
PM05	nutrient stimulation	Nutritional supplement	C07 (L-Isoleucine + L-Valine)	w	-	+	w
PM05	nutrient stimulation	Nutritional supplement	C08 (L-Hydroxyproline)	w	-	+	-
PM05	nutrient stimulation	Nutritional supplement	C09 ([5]4-Amino-Imidazole-4[5]-Carboxamide)	w	-	+	-
PM05	nutrient stimulation	Nutritional supplement	C10 (Hypoxanthine)	w	-	+	-
PM05	nutrient stimulation	Nutritional supplement	C11 (Inosine)	w	w	+	-
PM05	nutrient stimulation	Nutritional supplement	C12 (2′-Deoxy-Inosine)	-	w	w	-
PM05	nutrient stimulation	Nutritional supplement	D01 (L-Ornithine)	-	w	w	-
PM05	nutrient stimulation	Nutritional supplement	D02 (L-Citrulline)	w	-	w	-
PM05	nutrient stimulation	Nutritional supplement	D03 (Chorismic Acid)	w	-	+	-
PM05	nutrient stimulation	Nutritional supplement	D04 (Shikimic Acid [-])	w	-	+	-
PM05	nutrient stimulation	Nutritional supplement	D05 (L-Homoserine Lactone)	w	w	+	w
PM05	nutrient stimulation	Nutritional supplement	D06 (D-Alanine)	w	w	+	-
PM05	nutrient stimulation	Nutritional supplement	D07 (D-Aspartic Acid)	w	-	+	-
PM05	nutrient stimulation	Nutritional supplement	D08 (D-Glutamic Acid)	w	-	+	-
PM05	nutrient stimulation	Nutritional supplement	D09 (D,L-Diamino-Pimelic Acid)	w	-	+	w
PM05	nutrient stimulation	Nutritional supplement	D10 (Cytosine)	w	-	+	-
PM05	nutrient stimulation	Nutritional supplement	D11 (Cytidine)	-	-	+	-
PM05	nutrient stimulation	Nutritional supplement	D12 (2′-Deoxy-Cytidine)	-	w	+	-
PM05	nutrient stimulation	Nutritional supplement	E01 (Putrescine)	-	w	w	-
PM05	nutrient stimulation	Nutritional supplement	E02 (Spermidine)	w	-	+	-
PM05	nutrient stimulation	Nutritional supplement	E03 (Spermine)	w	-	+	-
PM05	nutrient stimulation	Nutritional supplement	E04 (Pyridoxine)	w	-	+	-
PM05	nutrient stimulation	Nutritional supplement	E05 (Pyridoxal)	w	-	+	-
PM05	nutrient stimulation	Nutritional supplement	E06 (Pyridoxamine)	w	-	+	-
PM05	nutrient stimulation	Nutritional supplement	E07 (β-Alanine)	w	-	+	-
PM05	nutrient stimulation	Nutritional supplement	E08 (D-Pantothenic Acid)	w	-	+	-
PM05	nutrient stimulation	Nutritional supplement	E09 (Orotic Acid)	w	-	+	-
PM05	nutrient stimulation	Nutritional supplement	E10 (Uracil)	w	-	+	w
PM05	nutrient stimulation	Nutritional supplement	E11 (Uridine)	w	w	+	w
PM05	nutrient stimulation	Nutritional supplement	E12 (2′-Deoxy-Uridine)	-	w	+	-
PM05	nutrient stimulation	Nutritional supplement	F01 (Quinolinic Acid)	-	w	+	-
PM05	nutrient stimulation	Nutritional supplement	F02 (Nicotinic Acid)	+	w	+	w
PM05	nutrient stimulation	Nutritional supplement	F03 (Nicotinamide)	+	w	+	w
PM05	nutrient stimulation	Nutritional supplement	F04 (β-Nicotinamide Adenine Dinucleotide)	+	w	+	w
PM05	nutrient stimulation	Nutritional supplement	F05 (δ-Amino-Levulinic Acid)	w	-	+	-
PM05	nutrient stimulation	Nutritional supplement	F06 (Hematin)	w	-	+	w
PM05	nutrient stimulation	Nutritional supplement	F07 (Deferoxamine Mesylate)	-	-	+	-
PM05	nutrient stimulation	Nutritional supplement	F08 (D-Glucose)	w	-	+	-
PM05	nutrient stimulation	Nutritional supplement	F09 (N-Acetyl-D-Glucosamine)	w	w	+	-
PM05	nutrient stimulation	Nutritional supplement	F10 (Thymine)	w	-	+	w
PM05	nutrient stimulation	Nutritional supplement	F11 (Glutathione)	-	w	+	-
PM05	nutrient stimulation	Nutritional supplement	F12 (Thymidine)	-	w	+	-
PM05	nutrient stimulation	Nutritional supplement	G01 (Oxaloacetic Acid)	-	w	+	-
PM05	nutrient stimulation	Nutritional supplement	G02 (D-Biotin)	-	w	+	-
PM05	nutrient stimulation	Nutritional supplement	G03 (Cyanocobalamin)	w	w	+	-
PM05	nutrient stimulation	Nutritional supplement	G04 (p-Amino-Benzoic Acid)	w	w	+	-
PM05	nutrient stimulation	Nutritional supplement	G05 (Folic Acid)	w	w	+	-
PM05	nutrient stimulation	Nutritional supplement	G06 (Inosine + Thiamine)	w	w	+	-
PM05	nutrient stimulation	Nutritional supplement	G07 (Thiamine)	w	w	+	w
PM05	nutrient stimulation	Nutritional supplement	G08 (Thiamine Pyrophosphate)	w	-	+	w
PM05	nutrient stimulation	Nutritional supplement	G09 (Riboflavin)	w	-	+	-
PM05	nutrient stimulation	Nutritional supplement	G10 (Pyrrolo-Quinoline Quinone)	w	w	+	w
PM05	nutrient stimulation	Nutritional supplement	G11 (Menadione)	w	w	+	-
PM05	nutrient stimulation	Nutritional supplement	G12 (myo-Inositol)	-	+	+	-
PM05	nutrient stimulation	Nutritional supplement	H01 (Butyric Acid)	-	w	+	-
PM05	nutrient stimulation	Nutritional supplement	H02 (α-Hydroxy-Butyric Acid)	-	w	+	-
PM05	nutrient stimulation	Nutritional supplement	H03 (α-Keto-Butyric Acid)	-	w	+	-
PM05	nutrient stimulation	Nutritional supplement	H04 (Sodium Caprylate)	-	w	+	-
PM05	nutrient stimulation	Nutritional supplement	H05 (D,L-α-Lipoic Acid)	-	w	+	-
PM05	nutrient stimulation	Nutritional supplement	H06 (D,L-Mevalonic Acid Lactone)	-	w	+	-
PM05	nutrient stimulation	Nutritional supplement	H07 (D,L-Carnitine)	-	w	+	-
PM05	nutrient stimulation	Nutritional supplement	H08 (Choline)	-	w	+	-
PM05	nutrient stimulation	Nutritional supplement	H09 (Tween 20)	-	w	+	-
PM05	nutrient stimulation	Nutritional supplement	H10 (Tween 40)	-	w	+	-
PM05	nutrient stimulation	Nutritional supplement	H11 (Tween 60)	-	w	+	-
PM05	nutrient stimulation	Nutritional supplement	H12 (Tween 80)	w	+	+	-
PM06	nitrogen peptides	N-Source, Negative control	A01 (Negative Control)	-	-	-	-
PM06	nitrogen peptides	N-Source, amino acid	A02 (L-Glutamine)	w	+	+	+
PM06	nitrogen peptides	N-Source, peptide	A03 (Ala-Ala)	+	+	+	+
PM06	nitrogen peptides	N-Source, peptide	A04 (Ala-Arg)	+	+	+	+
PM06	nitrogen peptides	N-Source, peptide	A05 (Ala-Asn)	+	+	+	+
PM06	nitrogen peptides	N-Source, peptide	A06 (Ala-Glu)	+	+	+	+
PM06	nitrogen peptides	N-Source, peptide	A07 (Ala-Gly)	+	+	+	+
PM06	nitrogen peptides	N-Source, peptide	A08 (Ala-His)	w	+	w	w
PM06	nitrogen peptides	N-Source, peptide	A09 (Ala-Leu)	w	+	+	+
PM06	nitrogen peptides	N-Source, peptide	A10 (Ala-Lys)	+	+	+	+
PM06	nitrogen peptides	N-Source, peptide	A11 (Ala-Phe)	w	+	+	+
PM06	nitrogen peptides	N-Source, peptide	A12 (Ala-Pro)	+	+	+	+
PM06	nitrogen peptides	N-Source, peptide	B01 (Ala-Ser)	+	+	+	+
PM06	nitrogen peptides	N-Source, peptide	B02 (Ala-Thr)	+	+	+	+
PM06	nitrogen peptides	N-Source, peptide	B03 (Ala-Trp)	+	w	+	w
PM06	nitrogen peptides	N-Source, peptide	B04 (Ala-Tyr)	+	+	+	+
PM06	nitrogen peptides	N-Source, peptide	B05 (Arg-Ala)	+	w	+	+
PM06	nitrogen peptides	N-Source, peptide	B06 (Arg-Arg)	+	w	+	w
PM06	nitrogen peptides	N-Source, peptide	B07 (Arg-Asp)	+	w	+	w
PM06	nitrogen peptides	N-Source, peptide	B08 (Arg-Gln)	+	+	+	+
PM06	nitrogen peptides	N-Source, peptide	B09 (Arg-Glu)	+	+	+	+
PM06	nitrogen peptides	N-Source, peptide	B10 (Arg-Ile)	-	-	w	-
PM06	nitrogen peptides	N-Source, peptide	B11 (Arg-Leu)	w	w	w	w
PM06	nitrogen peptides	N-Source, peptide	B12 (Arg-Lys)	+	+	+	+
PM06	nitrogen peptides	N-Source, peptide	C01 (Arg-Met)	-	-	w	-
PM06	nitrogen peptides	N-Source, peptide	C02 (Arg-Phe)	w	w	w	w
PM06	nitrogen peptides	N-Source, peptide	C03 (Arg-Ser)	+	w	+	+
PM06	nitrogen peptides	N-Source, peptide	C04 (Arg-Trp)	w	-	+	-
PM06	nitrogen peptides	N-Source, peptide	C05 (Arg-Tyr)	+	w	+	w
PM06	nitrogen peptides	N-Source, peptide	C06 (Arg-Val)	w	-	w	w
PM06	nitrogen peptides	N-Source, peptide	C07 (Asn-Glu)	+	+	+	+
PM06	nitrogen peptides	N-Source, peptide	C08 (Asn-Val)	w	w	+	w
PM06	nitrogen peptides	N-Source, peptide	C09 (Asp-Asp)	-	-	-	-
PM06	nitrogen peptides	N-Source, peptide	C10 (Asp-Glu)	w	-	w	-
PM06	nitrogen peptides	N-Source, peptide	C11 (Asp-Leu)	w	w	w	-
PM06	nitrogen peptides	N-Source, peptide	C12 (Asp-Lys)	-	w	w	-
PM06	nitrogen peptides	N-Source, peptide	D01 (Asp-Phe)	-	-	-	-
PM06	nitrogen peptides	N-Source, peptide	D02 (Asp-Trp)	-	-	-	-
PM06	nitrogen peptides	N-Source, peptide	D03 (Asp-Val)	-	-	w	-
PM06	nitrogen peptides	N-Source, peptide	D04 (Cys-Gly)	w	-	w	-
PM06	nitrogen peptides	N-Source, peptide	D05 (Gln-Gln)	+	+	+	+
PM06	nitrogen peptides	N-Source, peptide	D06 (Gln-Gly)	+	+	+	+
PM06	nitrogen peptides	N-Source, peptide	D07 (Glu-Asp)	-	-	-	-
PM06	nitrogen peptides	N-Source, peptide	D08 (Glu-Glu)	w	-	-	-
PM06	nitrogen peptides	N-Source, peptide	D09 (Glu-Gly)	w	w	+	w
PM06	nitrogen peptides	N-Source, peptide	D10 (Glu-Ser)	+	+	+	+
PM06	nitrogen peptides	N-Source, peptide	D11 (Glu-Trp)	-	-	-	-
PM06	nitrogen peptides	N-Source, peptide	D12 (Glu-Tyr)	-	w	w	-
PM06	nitrogen peptides	N-Source, peptide	E01 (Glu-Val)	-	w	-	-
PM06	nitrogen peptides	N-Source, peptide	E02 (Gly-Ala)	+	+	+	+
PM06	nitrogen peptides	N-Source, peptide	E03 (Gly-Arg)	+	w	+	+
PM06	nitrogen peptides	N-Source, peptide	E04 (Gly-Cys)	-	-	w	-
PM06	nitrogen peptides	N-Source, peptide	E05 (Gly-Gly)	w	w	+	w
PM06	nitrogen peptides	N-Source, peptide	E06 (Gly-His)	w	-	w	-
PM06	nitrogen peptides	N-Source, peptide	E07 (Gly-Leu)	w	-	w	w
PM06	nitrogen peptides	N-Source, peptide	E08 (Gly-Lys)	w	w	w	-
PM06	nitrogen peptides	N-Source, peptide	E09 (Gly-Met)	w	w	+	w
PM06	nitrogen peptides	N-Source, peptide	E10 (Gly-Phe)	w	-	+	w
PM06	nitrogen peptides	N-Source, peptide	E11 (Gly-Pro)	+	+	+	+
PM06	nitrogen peptides	N-Source, peptide	E12 (Gly-Ser)	+	+	+	+
PM06	nitrogen peptides	N-Source, peptide	F01 (Gly-Thr)	w	w	w	-
PM06	nitrogen peptides	N-Source, peptide	F02 (Gly-Trp)	w	w	w	w
PM06	nitrogen peptides	N-Source, peptide	F03 (Gly-Tyr)	w	-	+	w
PM06	nitrogen peptides	N-Source, peptide	F04 (Gly-Val)	-	-	w	-
PM06	nitrogen peptides	N-Source, peptide	F05 (His-Asp)	w	-	w	-
PM06	nitrogen peptides	N-Source, peptide	F06 (His-Gly)	w	-	w	-
PM06	nitrogen peptides	N-Source, peptide	F07 (His-Leu)	-	-	-	-
PM06	nitrogen peptides	N-Source, peptide	F08 (His-Lys)	-	-	-	-
PM06	nitrogen peptides	N-Source, peptide	F09 (His-Met)	-	-	-	-
PM06	nitrogen peptides	N-Source, peptide	F10 (His-Pro)	w	-	w	w
PM06	nitrogen peptides	N-Source, peptide	F11 (His-Ser)	+	w	+	w
PM06	nitrogen peptides	N-Source, peptide	F12 (His-Trp)	-	-	-	-
PM06	nitrogen peptides	N-Source, peptide	G01 (His-Tyr)	-	-	-	-
PM06	nitrogen peptides	N-Source, peptide	G02 (His-Val)	-	-	-	-
PM06	nitrogen peptides	N-Source, peptide	G03 (Ile-Ala)	w	w	+	w
PM06	nitrogen peptides	N-Source, peptide	G04 (Ile-Arg)	w	w	w	w
PM06	nitrogen peptides	N-Source, peptide	G05 (Ile-Gln)	+	+	+	+
PM06	nitrogen peptides	N-Source, peptide	G06 (Ile-Gly)	w	w	w	-
PM06	nitrogen peptides	N-Source, peptide	G07 (Ile-His)	-	-	-	-
PM06	nitrogen peptides	N-Source, peptide	G08 (Ile-Ile)	-	-	-	-
PM06	nitrogen peptides	N-Source, peptide	G09 (Ile-Met)	-	-	w	-
PM06	nitrogen peptides	N-Source, peptide	G10 (Ile-Phe)	-	-	-	-
PM06	nitrogen peptides	N-Source, peptide	G11 (Ile-Pro)	-	w	w	-
PM06	nitrogen peptides	N-Source, peptide	G12 (Ile-Ser)	-	+	+	w
PM06	nitrogen peptides	N-Source, peptide	H01 (Ile-Trp)	-	-	-	-
PM06	nitrogen peptides	N-Source, peptide	H02 (Ile-Tyr)	-	-	-	-
PM06	nitrogen peptides	N-Source, peptide	H03 (Ile-Val)	-	-	-	-
PM06	nitrogen peptides	N-Source, peptide	H04 (Leu-Ala)	+	w	+	+
PM06	nitrogen peptides	N-Source, peptide	H05 (Leu-Arg)	-	w	-	-
PM06	nitrogen peptides	N-Source, peptide	H06 (Leu-Asp)	w	+	+	w
PM06	nitrogen peptides	N-Source, peptide	H07 (Leu-Glu)	-	w	-	-
PM06	nitrogen peptides	N-Source, peptide	H08 (Leu-Gly)	-	-	w	-
PM06	nitrogen peptides	N-Source, peptide	H09 (Leu-Ile)	-	-	-	-
PM06	nitrogen peptides	N-Source, peptide	H10 (Leu-Leu)	-	-	-	-
PM06	nitrogen peptides	N-Source, peptide	H11 (Leu-Met)	-	-	-	-
PM06	nitrogen peptides	N-Source, peptide	H12 (Leu-Phe)	-	-	-	-
PM07	nitrogen peptides	N-Source, Negative control	A01 (Negative Control)	-	-	-	-
PM07	nitrogen peptides	N-Source, amino acid	A02 (L-Glutamine)	w	w	+	w
PM07	nitrogen peptides	N-Source, peptide	A03 (Leu-Ser)	w	+	+	+
PM07	nitrogen peptides	N-Source, peptide	A04 (Leu-Trp)	-	-	-	-
PM07	nitrogen peptides	N-Source, peptide	A05 (Leu-Val)	-	-	-	-
PM07	nitrogen peptides	N-Source, peptide	A06 (Lys-Ala)	w	-	w	-
PM07	nitrogen peptides	N-Source, peptide	A07 (Lys-Arg)	w	w	+	w
PM07	nitrogen peptides	N-Source, peptide	A08 (Lys-Glu)	w	+	+	w
PM07	nitrogen peptides	N-Source, peptide	A09 (Lys-Ile)	-	-	-	-
PM07	nitrogen peptides	N-Source, peptide	A10 (Lys-Leu)	-	-	-	-
PM07	nitrogen peptides	N-Source, peptide	A11 (Lys-Lys)	-	-	-	-
PM07	nitrogen peptides	N-Source, peptide	A12 (Lys-Phe)	-	-	-	-
PM07	nitrogen peptides	N-Source, peptide	B01 (Lys-Pro)	-	w	-	-
PM07	nitrogen peptides	N-Source, peptide	B02 (Lys-Ser)	-	-	-	-
PM07	nitrogen peptides	N-Source, peptide	B03 (Lys-Thr)	w	-	w	-
PM07	nitrogen peptides	N-Source, peptide	B04 (Lys-Trp)	w	w	w	w
PM07	nitrogen peptides	N-Source, peptide	B05 (Lys-Tyr)	w	w	w	-
PM07	nitrogen peptides	N-Source, peptide	B06 (Lys-Val)	-	-	-	-
PM07	nitrogen peptides	N-Source, peptide	B07 (Met-Arg)	w	w	+	+
PM07	nitrogen peptides	N-Source, peptide	B08 (Met-Asp)	+	+	+	+
PM07	nitrogen peptides	N-Source, peptide	B09 (Met-Gln)	+	+	+	+
PM07	nitrogen peptides	N-Source, peptide	B10 (Met-Glu)	+	+	+	+
PM07	nitrogen peptides	N-Source, peptide	B11 (Met-Gly)	w	w	+	w
PM07	nitrogen peptides	N-Source, peptide	B12 (Met-His)	-	-	-	-
PM07	nitrogen peptides	N-Source, peptide	C01 (Met-Ile)	-	-	-	-
PM07	nitrogen peptides	N-Source, peptide	C02 (Met-Leu)	-	-	w	-
PM07	nitrogen peptides	N-Source, peptide	C03 (Met-Lys)	w	-	w	w
PM07	nitrogen peptides	N-Source, peptide	C04 (Met-Met)	-	-	w	-
PM07	nitrogen peptides	N-Source, peptide	C05 (Met-Phe)	-	-	-	-
PM07	nitrogen peptides	N-Source, peptide	C06 (Met-Pro)	+	+	+	+
PM07	nitrogen peptides	N-Source, peptide	C07 (Met-Trp)	-	-	w	-
PM07	nitrogen peptides	N-Source, peptide	C08 (Met-Val)	-	-	w	-
PM07	nitrogen peptides	N-Source, peptide	C09 (Phe-Ala)	+	+	+	+
PM07	nitrogen peptides	N-Source, peptide	C10 (Phe-Gly)	w	w	+	w
PM07	nitrogen peptides	N-Source, peptide	C11 (Phe-Ile)	-	-	-	-
PM07	nitrogen peptides	N-Source, peptide	C12 (Phe-Phe)	-	-	-	-
PM07	nitrogen peptides	N-Source, peptide	D01 (Phe-Pro)	-	-	-	-
PM07	nitrogen peptides	N-Source, peptide	D02 (Phe-Ser)	+	+	+	+
PM07	nitrogen peptides	N-Source, peptide	D03 (Phe-Trp)	-	-	w	-
PM07	nitrogen peptides	N-Source, peptide	D04 (Pro-Ala)	+	+	+	+
PM07	nitrogen peptides	N-Source, peptide	D05 (Pro-Asp)	+	w	+	+
PM07	nitrogen peptides	N-Source, peptide	D06 (Pro-Gln)	+	+	+	w
PM07	nitrogen peptides	N-Source, peptide	D07 (Pro-Gly)	w	-	w	-
PM07	nitrogen peptides	N-Source, peptide	D08 (Pro-Hyp)	-	-	-	-
PM07	nitrogen peptides	N-Source, peptide	D09 (Pro-Leu)	+	+	+	+
PM07	nitrogen peptides	N-Source, peptide	D10 (Pro-Phe)	w	w	+	w
PM07	nitrogen peptides	N-Source, peptide	D11 (Pro-Pro)	w	w	+	w
PM07	nitrogen peptides	N-Source, peptide	D12 (Pro-Tyr)	-	w	-	-
PM07	nitrogen peptides	N-Source, peptide	E01 (Ser-Ala)	+	+	+	+
PM07	nitrogen peptides	N-Source, peptide	E02 (Ser-Gly)	+	+	+	+
PM07	nitrogen peptides	N-Source, peptide	E03 (Ser-His)	+	+	+	+
PM07	nitrogen peptides	N-Source, peptide	E04 (Ser-Leu)	+	+	+	+
PM07	nitrogen peptides	N-Source, peptide	E05 (Ser-Met)	+	+	+	+
PM07	nitrogen peptides	N-Source, peptide	E06 (Ser-Phe)	+	w	+	w
PM07	nitrogen peptides	N-Source, peptide	E07 (Ser-Pro)	+	+	+	+
PM07	nitrogen peptides	N-Source, peptide	E08 (Ser-Ser)	+	+	+	+
PM07	nitrogen peptides	N-Source, peptide	E09 (Ser-Tyr)	+	+	+	+
PM07	nitrogen peptides	N-Source, peptide	E10 (Ser-Val)	w	w	+	w
PM07	nitrogen peptides	N-Source, peptide	E11 (Thr-Ala)	+	+	+	+
PM07	nitrogen peptides	N-Source, peptide	E12 (Thr-Arg)	w	w	+	-
PM07	nitrogen peptides	N-Source, peptide	F01 (Thr-Glu)	w	+	w	-
PM07	nitrogen peptides	N-Source, peptide	F02 (Thr-Gly)	+	w	+	w
PM07	nitrogen peptides	N-Source, peptide	F03 (Thr-Leu)	+	w	+	w
PM07	nitrogen peptides	N-Source, peptide	F04 (Thr-Met)	+	w	+	+
PM07	nitrogen peptides	N-Source, peptide	F05 (Thr-Pro)	+	+	+	+
PM07	nitrogen peptides	N-Source, peptide	F06 (Trp-Ala)	+	+	+	+
PM07	nitrogen peptides	N-Source, peptide	F07 (Trp-Arg)	w	-	w	w
PM07	nitrogen peptides	N-Source, peptide	F08 (Trp-Asp)	+	w	+	w
PM07	nitrogen peptides	N-Source, peptide	F09 (Trp-Glu)	+	w	+	w
PM07	nitrogen peptides	N-Source, peptide	F10 (Trp-Gly)	w	w	+	w
PM07	nitrogen peptides	N-Source, peptide	F11 (Trp-Leu)	-	-	-	-
PM07	nitrogen peptides	N-Source, peptide	F12 (Trp-Lys)	-	w	w	-
PM07	nitrogen peptides	N-Source, peptide	G01 (Trp-Phe)	-	-	-	-
PM07	nitrogen peptides	N-Source, peptide	G02 (Trp-Ser)	+	+	+	+
PM07	nitrogen peptides	N-Source, peptide	G03 (Trp-Trp)	-	-	-	-
PM07	nitrogen peptides	N-Source, peptide	G04 (Trp-Tyr)	-	-	w	-
PM07	nitrogen peptides	N-Source, peptide	G05 (Tyr-Ala)	+	+	+	+
PM07	nitrogen peptides	N-Source, peptide	G06 (Tyr-Gln)	+	+	+	+
PM07	nitrogen peptides	N-Source, peptide	G07 (Tyr-Glu)	+	+	+	+
PM07	nitrogen peptides	N-Source, peptide	G08 (Tyr-Gly)	+	w	+	w
PM07	nitrogen peptides	N-Source, peptide	G09 (Tyr-His)	-	-	-	-
PM07	nitrogen peptides	N-Source, peptide	G10 (Tyr-Leu)	-	-	-	-
PM07	nitrogen peptides	N-Source, peptide	G11 (Tyr-Lys)	w	w	w	w
PM07	nitrogen peptides	N-Source, peptide	G12 (Tyr-Phe)	-	-	-	-
PM07	nitrogen peptides	N-Source, peptide	H01 (Tyr-Trp)	-	-	-	-
PM07	nitrogen peptides	N-Source, peptide	H02 (Tyr-Tyr)	-	-	-	-
PM07	nitrogen peptides	N-Source, peptide	H03 (Val-Arg)	-	w	w	-
PM07	nitrogen peptides	N-Source, peptide	H04 (Val-Asn)	-	w	+	-
PM07	nitrogen peptides	N-Source, peptide	H05 (Val-Asp)	-	w	w	-
PM07	nitrogen peptides	N-Source, peptide	H06 (Val-Gly)	-	w	w	-
PM07	nitrogen peptides	N-Source, peptide	H07 (Val-His)	-	-	-	-
PM07	nitrogen peptides	N-Source, peptide	H08 (Val-Ile)	-	-	-	-
PM07	nitrogen peptides	N-Source, peptide	H09 (Val-Leu)	-	-	-	-
PM07	nitrogen peptides	N-Source, peptide	H10 (Val-Tyr)	-	-	-	-
PM07	nitrogen peptides	N-Source, peptide	H11 (Val-Val)	-	-	-	-
PM07	nitrogen peptides	N-Source, peptide	H12 (γ-Glu-Gly)	-	-	-	-
PM08	nitrogen peptides	N-Source, Negative control	A01 (Negative Control)	-	-	-	-
PM08	nitrogen peptides	N-Source, amino acid	A02 (L-Glutamine)	w	+	+	w
PM08	nitrogen peptides	N-Source, peptide	A03 (Ala-Asp)	+	+	+	+
PM08	nitrogen peptides	N-Source, peptide	A04 (Ala-Gln)	+	+	+	+
PM08	nitrogen peptides	N-Source, peptide	A05 (Ala-Ile)	-	w	+	-
PM08	nitrogen peptides	N-Source, peptide	A06 (Ala-Met)	+	+	+	+
PM08	nitrogen peptides	N-Source, peptide	A07 (Ala-Val)	w	w	+	+
PM08	nitrogen peptides	N-Source, peptide	A08 (Asp-Ala)	w	+	+	-
PM08	nitrogen peptides	N-Source, peptide	A09 (Asp-Gln)	w	+	+	w
PM08	nitrogen peptides	N-Source, peptide	A10 (Asp-Gly)	-	w	+	w
PM08	nitrogen peptides	N-Source, peptide	A11 (Glu-Ala)	w	+	+	+
PM08	nitrogen peptides	N-Source, peptide	A12 (Gly-Asn)	+	+	+	+
PM08	nitrogen peptides	N-Source, peptide	B01 (Gly-Asp)	w	w	+	w
PM08	nitrogen peptides	N-Source, peptide	B02 (Gly-Ile)	-	-	w	-
PM08	nitrogen peptides	N-Source, peptide	B03 (His-Ala)	w	w	+	w
PM08	nitrogen peptides	N-Source, peptide	B04 (His-Glu)	w	w	w	-
PM08	nitrogen peptides	N-Source, peptide	B05 (His-His)	-	-	-	-
PM08	nitrogen peptides	N-Source, peptide	B06 (Ile-Asn)	w	w	+	w
PM08	nitrogen peptides	N-Source, peptide	B07 (Ile-Leu)	-	-	-	-
PM08	nitrogen peptides	N-Source, peptide	B08 (Leu-Asn)	+	+	+	+
PM08	nitrogen peptides	N-Source, peptide	B09 (Leu-His)	-	-	-	-
PM08	nitrogen peptides	N-Source, peptide	B10 (Leu-Pro)	w	w	+	+
PM08	nitrogen peptides	N-Source, peptide	B11 (Leu-Tyr)	-	-	-	-
PM08	nitrogen peptides	N-Source, peptide	B12 (Lys-Asp)	w	w	+	+
PM08	nitrogen peptides	N-Source, peptide	C01 (Lys-Gly)	w	w	w	w
PM08	nitrogen peptides	N-Source, peptide	C02 (Lys-Met)	-	-	w	-
PM08	nitrogen peptides	N-Source, peptide	C03 (Met-Thr)	+	w	+	w
PM08	nitrogen peptides	N-Source, peptide	C04 (Met-Tyr)	-	-	w	-
PM08	nitrogen peptides	N-Source, peptide	C05 (Phe-Asp)	+	w	+	w
PM08	nitrogen peptides	N-Source, peptide	C06 (Phe-Glu)	w	w	+	w
PM08	nitrogen peptides	N-Source, peptide	C07 (Gln-Glu)	w	w	+	+
PM08	nitrogen peptides	N-Source, peptide	C08 (Phe-Met)	-	-	+	-
PM08	nitrogen peptides	N-Source, peptide	C09 (Phe-Tyr)	-	-	-	-
PM08	nitrogen peptides	N-Source, peptide	C10 (Phe-Val)	-	-	-	-
PM08	nitrogen peptides	N-Source, peptide	C11 (Pro-Arg)	+	+	+	+
PM08	nitrogen peptides	N-Source, peptide	C12 (Pro-Asn)	+	+	+	+
PM08	nitrogen peptides	N-Source, peptide	D01 (Pro-Glu)	-	w	-	-
PM08	nitrogen peptides	N-Source, peptide	D02 (Pro-Ile)	w	w	w	w
PM08	nitrogen peptides	N-Source, peptide	D03 (Pro-Lys)	w	w	w	w
PM08	nitrogen peptides	N-Source, peptide	D04 (Pro-Ser)	+	+	+	+
PM08	nitrogen peptides	N-Source, peptide	D05 (Pro-Trp)	w	-	-	-
PM08	nitrogen peptides	N-Source, peptide	D06 (Pro-Val)	w	w	w	w
PM08	nitrogen peptides	N-Source, peptide	D07 (Ser-Asn)	+	+	+	+
PM08	nitrogen peptides	N-Source, peptide	D08 (Ser-Asp)	+	+	+	+
PM08	nitrogen peptides	N-Source, peptide	D09 (Ser-Gln)	+	+	+	+
PM08	nitrogen peptides	N-Source, peptide	D10 (Ser-Glu)	+	+	+	+
PM08	nitrogen peptides	N-Source, peptide	D11 (Thr-Asp)	+	+	+	+
PM08	nitrogen peptides	N-Source, peptide	D12 (Thr-Gln)	+	+	+	+
PM08	nitrogen peptides	N-Source, peptide	E01 (Thr-Phe)	-	-	-	-
PM08	nitrogen peptides	N-Source, peptide	E02 (Thr-Ser)	+	+	+	+
PM08	nitrogen peptides	N-Source, peptide	E03 (Trp-Val)	-	-	-	-
PM08	nitrogen peptides	N-Source, peptide	E04 (Tyr-Ile)	-	-	-	-
PM08	nitrogen peptides	N-Source, peptide	E05 (Tyr-Val)	-	-	-	-
PM08	nitrogen peptides	N-Source, peptide	E06 (Val-Ala)	+	w	+	+
PM08	nitrogen peptides	N-Source, peptide	E07 (Val-Gln)	+	w	+	+
PM08	nitrogen peptides	N-Source, peptide	E08 (Val-Glu)	w	w	w	-
PM08	nitrogen peptides	N-Source, peptide	E09 (Val-Lys)	-	-	w	-
PM08	nitrogen peptides	N-Source, peptide	E10 (Val-Met)	-	-	-	-
PM08	nitrogen peptides	N-Source, peptide	E11 (Val-Phe)	-	-	-	-
PM08	nitrogen peptides	N-Source, peptide	E12 (Val-Pro)	-	w	w	-
PM08	nitrogen peptides	N-Source, peptide	F01 (Val-Ser)	w	w	w	w
PM08	nitrogen peptides	N-Source, peptide	F02 (β-Ala-Ala)	-	-	-	-
PM08	nitrogen peptides	N-Source, peptide	F03 (β-Ala-Gly)	-	-	-	-
PM08	nitrogen peptides	N-Source, peptide	F04 (β-Ala-His)	-	-	-	-
PM08	nitrogen peptides	N-Source, peptide	F05 (Met-β-Ala)	-	-	-	-
PM08	nitrogen peptides	N-Source, peptide	F06 (β-Ala-Phe)	-	-	-	-
PM08	nitrogen peptides	N-Source, peptide	F07 (D-Ala-D-Ala)	-	-	-	-
PM08	nitrogen peptides	N-Source, peptide	F08 (D-Ala-Gly)	-	-	-	-
PM08	nitrogen peptides	N-Source, peptide	F09 (D-Ala-Leu)	-	-	-	-
PM08	nitrogen peptides	N-Source, peptide	F10 (D-Leu-D-Leu)	-	-	-	-
PM08	nitrogen peptides	N-Source, peptide	F11 (D-Leu-Gly)	-	-	-	-
PM08	nitrogen peptides	N-Source, peptide	F12 (D-Leu-Tyr)	-	-	-	-
PM08	nitrogen peptides	N-Source, peptide	G01 (γ-Glu-Gly)	-	-	-	-
PM08	nitrogen peptides	N-Source, peptide	G02 (γ-D-Glu-Gly)	-	-	-	-
PM08	nitrogen peptides	N-Source, peptide	G03 (Gly-D-Ala)	-	-	-	-
PM08	nitrogen peptides	N-Source, peptide	G04 (Gly-D-Asp)	-	-	-	-
PM08	nitrogen peptides	N-Source, peptide	G05 (Gly-D-Ser)	-	-	-	-
PM08	nitrogen peptides	N-Source, peptide	G06 (Gly-D-Thr)	-	-	-	-
PM08	nitrogen peptides	N-Source, peptide	G07 (Gly-D-Val)	-	-	-	-
PM08	nitrogen peptides	N-Source, peptide	G08 (Leu-β-Ala)	-	-	-	-
PM08	nitrogen peptides	N-Source, peptide	G09 (Leu-D-Leu)	-	-	-	-
PM08	nitrogen peptides	N-Source, peptide	G10 (Phe-β-Ala)	-	-	-	-
PM08	nitrogen peptides	N-Source, peptide	G11 (Ala-Ala-Ala)	+	+	+	+
PM08	nitrogen peptides	N-Source, peptide	G12 (D-Ala-Gly-Gly)	-	-	-	-
PM08	nitrogen peptides	N-Source, peptide	H01 (Gly-Gly-Ala)	w	+	+	+
PM08	nitrogen peptides	N-Source, peptide	H02 (Gly-Gly-D-Leu)	-	-	-	-
PM08	nitrogen peptides	N-Source, peptide	H03 (Gly-Gly-Gly)	-	w	-	-
PM08	nitrogen peptides	N-Source, peptide	H04 (Gly-Gly-Ile)	-	-	w	-
PM08	nitrogen peptides	N-Source, peptide	H05 (Gly-Gly-Leu)	-	-	w	-
PM08	nitrogen peptides	N-Source, peptide	H06 (Gly-Gly-Phe)	-	w	+	-
PM08	nitrogen peptides	N-Source, peptide	H07 (Val-Tyr-Val)	-	-	-	-
PM08	nitrogen peptides	N-Source, peptide	H08 (Gly-Phe-Phe)	-	-	-	-
PM08	nitrogen peptides	N-Source, peptide	H09 (Leu-Gly-Gly)	-	-	w	-
PM08	nitrogen peptides	N-Source, peptide	H10 (Leu-Leu-Leu)	-	-	-	-
PM08	nitrogen peptides	N-Source, peptide	H11 (Phe-Gly-Gly)	-	w	+	w
PM08	nitrogen peptides	N-Source, peptide	H12 (Tyr-Gly-Gly)	w	w	+	w
