# Supplementary material for: Genomic and Phenomic Study of Mammary Pathogenic Escherichia coli
Source: PLoS One. 2015 Sep 1;10(9):e0136387. doi: 10.1371/journal.pone.0136387 (PMC4556653; doi:10.1371/journal.pone.0136387)
Supplement: S2 Dataset — (XLSX) [file pone.0136387.s002.xlsx]

## Sheet: Features in subsystems
Features in RAST subsystems present in mastitis pathogenic strains and lacking in the non-pathogenic K71 strain:
Presence	Category	Subcategory	Subsystem	Role
P4	Amino Acids and Derivatives	Alanine, serine, and glycine	Glycine and Serine Utilization	D-serine dehydratase transcriptional activator
VL2732	Amino Acids and Derivatives	Alanine, serine, and glycine	Glycine and Serine Utilization	D-serine dehydratase transcriptional activator
VL2874	Amino Acids and Derivatives	Alanine, serine, and glycine	Glycine and Serine Utilization	D-serine dehydratase transcriptional activator
P4	Amino Acids and Derivatives	Lysine, threonine, methionine, and cysteine	Cysteine Biosynthesis	Cysteine synthase B (EC 2.5.1.47)
VL2732	Amino Acids and Derivatives	Lysine, threonine, methionine, and cysteine	Cysteine Biosynthesis	Cysteine synthase B (EC 2.5.1.47)
VL2874	Amino Acids and Derivatives	Lysine, threonine, methionine, and cysteine	Cysteine Biosynthesis	Cysteine synthase B (EC 2.5.1.47)
VL2732	Amino Acids and Derivatives	Lysine, threonine, methionine, and cysteine	Methionine Biosynthesis	Homocysteine S-methyltransferase (EC 2.1.1.10)
VL2732	Amino Acids and Derivatives	Lysine, threonine, methionine, and cysteine	S-methylmethionine	S-methylmethionine permease
P4	Amino Acids and Derivatives	Lysine, threonine, methionine, and cysteine	Threonine degradation	Threonine dehydrogenase and related Zn-dependent dehydrogenases
P4	Carbohydrates	Aminosugars	Chitin and N-acetylglucosamine utilization	Chitinase (EC 3.2.1.14)
VL2732	Carbohydrates	Aminosugars	Chitin and N-acetylglucosamine utilization	Chitinase (EC 3.2.1.14)
VL2874	Carbohydrates	Aminosugars	Chitin and N-acetylglucosamine utilization	Chitinase (EC 3.2.1.14)
P4	Carbohydrates	Aminosugars	N-Acetyl-Galactosamine and Galactosamine Utilization	PTS system, galactosamine-specific IIB component (EC 2.7.1.69)
VL2732	Carbohydrates	Aminosugars	N-Acetyl-Galactosamine and Galactosamine Utilization	PTS system, galactosamine-specific IIB component (EC 2.7.1.69)
VL2874	Carbohydrates	Aminosugars	N-Acetyl-Galactosamine and Galactosamine Utilization	PTS system, galactosamine-specific IIB component (EC 2.7.1.69)
P4	Carbohydrates	Di- and oligosaccharides	Beta-Glucoside Metabolism	PTS system, cellobiose-specific IIA component (EC 2.7.1.69)
VL2874	Carbohydrates	Di- and oligosaccharides	Beta-Glucoside Metabolism	PTS system, cellobiose-specific IIA component (EC 2.7.1.69)
P4	Carbohydrates	Fermentation	Acetyl-CoA fermentation to Butyrate	Acetoacetate metabolism regulatory protein AtoC
VL2732	Carbohydrates	Fermentation	Acetyl-CoA fermentation to Butyrate	Acetoacetate metabolism regulatory protein AtoC
VL2874	Carbohydrates	Fermentation	Acetyl-CoA fermentation to Butyrate	Acetoacetate metabolism regulatory protein AtoC
P4	Carbohydrates	Fermentation	Acetyl-CoA fermentation to Butyrate	Acetyl-CoA:acetoacetyl-CoA transferase, alpha subunit (EC 2.8.3.8)
VL2732	Carbohydrates	Fermentation	Acetyl-CoA fermentation to Butyrate	Acetyl-CoA:acetoacetyl-CoA transferase, alpha subunit (EC 2.8.3.8)
VL2874	Carbohydrates	Fermentation	Acetyl-CoA fermentation to Butyrate	Acetyl-CoA:acetoacetyl-CoA transferase, alpha subunit (EC 2.8.3.8)
P4	Carbohydrates	Fermentation	Acetyl-CoA fermentation to Butyrate	Acetyl-CoA:acetoacetyl-CoA transferase, beta subunit (EC 2.8.3.8)
VL2732	Carbohydrates	Fermentation	Acetyl-CoA fermentation to Butyrate	Acetyl-CoA:acetoacetyl-CoA transferase, beta subunit (EC 2.8.3.8)
VL2874	Carbohydrates	Fermentation	Acetyl-CoA fermentation to Butyrate	Acetyl-CoA:acetoacetyl-CoA transferase, beta subunit (EC 2.8.3.8)
P4	Carbohydrates	Fermentation	Acetyl-CoA fermentation to Butyrate	Ferredoxin-like protein YgcO
VL2732	Carbohydrates	Fermentation	Acetyl-CoA fermentation to Butyrate	Ferredoxin-like protein YgcO
VL2874	Carbohydrates	Fermentation	Acetyl-CoA fermentation to Butyrate	Ferredoxin-like protein YgcO
P4	Carbohydrates	Monosaccharides	L-rhamnose utilization	L-rhamnonate dehydratase (EC 4.2.1.90)
VL2732	Carbohydrates	Monosaccharides	L-rhamnose utilization	L-rhamnonate dehydratase (EC 4.2.1.90)
VL2874	Carbohydrates	Monosaccharides	L-rhamnose utilization	L-rhamnonate dehydratase (EC 4.2.1.90)
P4	Carbohydrates	no subcategory	Uncharacterized sugar kinase cluster (ygc)	Inner membrane metabolite transport protein YgcS
VL2732	Carbohydrates	no subcategory	Uncharacterized sugar kinase cluster (ygc)	Inner membrane metabolite transport protein YgcS
VL2874	Carbohydrates	no subcategory	Uncharacterized sugar kinase cluster (ygc)	Inner membrane metabolite transport protein YgcS
P4	Carbohydrates	no subcategory	Uncharacterized sugar kinase cluster (ygc)	Inner membrane protein YqcE
VL2732	Carbohydrates	no subcategory	Uncharacterized sugar kinase cluster (ygc)	Inner membrane protein YqcE
VL2874	Carbohydrates	no subcategory	Uncharacterized sugar kinase cluster (ygc)	Inner membrane protein YqcE
P4	Carbohydrates	no subcategory	Uncharacterized sugar kinase cluster (ygc)	Predicted FAD containing dehydrogenase
VL2732	Carbohydrates	no subcategory	Uncharacterized sugar kinase cluster (ygc)	Predicted FAD containing dehydrogenase
VL2874	Carbohydrates	no subcategory	Uncharacterized sugar kinase cluster (ygc)	Predicted FAD containing dehydrogenase
P4	Carbohydrates	no subcategory	Uncharacterized sugar kinase cluster (ygc)	Probable electron transfer flavoprotein-quinone oxidoreductase YgcN (EC 1.5.5.-)
VL2732	Carbohydrates	no subcategory	Uncharacterized sugar kinase cluster (ygc)	Probable electron transfer flavoprotein-quinone oxidoreductase YgcN (EC 1.5.5.-)
VL2874	Carbohydrates	no subcategory	Uncharacterized sugar kinase cluster (ygc)	Probable electron transfer flavoprotein-quinone oxidoreductase YgcN (EC 1.5.5.-)
P4	Carbohydrates	no subcategory	Uncharacterized sugar kinase cluster (ygc)	Putative electron transfer flavoprotein subunit YgcQ
VL2732	Carbohydrates	no subcategory	Uncharacterized sugar kinase cluster (ygc)	Putative electron transfer flavoprotein subunit YgcQ
VL2874	Carbohydrates	no subcategory	Uncharacterized sugar kinase cluster (ygc)	Putative electron transfer flavoprotein subunit YgcQ
P4	Carbohydrates	no subcategory	Uncharacterized sugar kinase cluster (ygc)	Putative electron transfer flavoprotein subunit YgcR
VL2732	Carbohydrates	no subcategory	Uncharacterized sugar kinase cluster (ygc)	Putative electron transfer flavoprotein subunit YgcR
VL2874	Carbohydrates	no subcategory	Uncharacterized sugar kinase cluster (ygc)	Putative electron transfer flavoprotein subunit YgcR
P4	Carbohydrates	no subcategory	Unknown carbohydrate utilization ( cluster Ydj )	Hypothetical oxidoreductase YdjG (EC 1.-.-.-)
VL2732	Carbohydrates	no subcategory	Unknown carbohydrate utilization ( cluster Ydj )	Hypothetical oxidoreductase YdjG (EC 1.-.-.-)
VL2874	Carbohydrates	no subcategory	Unknown carbohydrate utilization ( cluster Ydj )	Hypothetical oxidoreductase YdjG (EC 1.-.-.-)
P4	Carbohydrates	no subcategory	Unknown carbohydrate utilization ( cluster Ydj )	Hypothetical zinc-type alcohol dehydrogenase-like protein YdjJ
VL2732	Carbohydrates	no subcategory	Unknown carbohydrate utilization ( cluster Ydj )	Hypothetical zinc-type alcohol dehydrogenase-like protein YdjJ
VL2874	Carbohydrates	no subcategory	Unknown carbohydrate utilization ( cluster Ydj )	Hypothetical zinc-type alcohol dehydrogenase-like protein YdjJ
P4	Carbohydrates	no subcategory	Unknown carbohydrate utilization ( cluster Ydj )	Putative aldolase YdjI
VL2732	Carbohydrates	no subcategory	Unknown carbohydrate utilization ( cluster Ydj )	Putative aldolase YdjI
VL2874	Carbohydrates	no subcategory	Unknown carbohydrate utilization ( cluster Ydj )	Putative aldolase YdjI
P4	Carbohydrates	no subcategory	Unknown carbohydrate utilization ( cluster Ydj )	Putative HTH-type transcriptional regulator YdjF
VL2732	Carbohydrates	no subcategory	Unknown carbohydrate utilization ( cluster Ydj )	Putative HTH-type transcriptional regulator YdjF
VL2874	Carbohydrates	no subcategory	Unknown carbohydrate utilization ( cluster Ydj )	Putative HTH-type transcriptional regulator YdjF
P4	Carbohydrates	no subcategory	Unknown carbohydrate utilization ( cluster Ydj )	Putative oxidoreductase YdjL
VL2732	Carbohydrates	no subcategory	Unknown carbohydrate utilization ( cluster Ydj )	Putative oxidoreductase YdjL
VL2874	Carbohydrates	no subcategory	Unknown carbohydrate utilization ( cluster Ydj )	Putative oxidoreductase YdjL
P4	Carbohydrates	no subcategory	Unknown carbohydrate utilization ( cluster Ydj )	Putative transport protein YdjK, MFS superfamily
VL2732	Carbohydrates	no subcategory	Unknown carbohydrate utilization ( cluster Ydj )	Putative transport protein YdjK, MFS superfamily
VL2874	Carbohydrates	no subcategory	Unknown carbohydrate utilization ( cluster Ydj )	Putative transport protein YdjK, MFS superfamily
P4	Carbohydrates	no subcategory	Unknown carbohydrate utilization ( cluster Ydj )	Uncharacterized sugar kinase YdjH
VL2732	Carbohydrates	no subcategory	Unknown carbohydrate utilization ( cluster Ydj )	Uncharacterized sugar kinase YdjH
VL2874	Carbohydrates	no subcategory	Unknown carbohydrate utilization ( cluster Ydj )	Uncharacterized sugar kinase YdjH
P4	Carbohydrates	Sugar alcohols	Mannitol Utilization	Transcriptional regulator of mannitol utilization, DeoR family protein
VL2732	Cell Wall and Capsule	Capsular and extracellular polysacchrides	Capsular Polysaccharides Biosynthesis and Assembly	O-antigen flippase Wzx
VL2732	Cell Wall and Capsule	Capsular and extracellular polysacchrides	Capsular Polysaccharides Biosynthesis and Assembly	Oligosaccharide repeat unit polymerase Wzy
VL2874	Cell Wall and Capsule	Capsular and extracellular polysacchrides	Capsular Polysaccharides Biosynthesis and Assembly	Oligosaccharide repeat unit polymerase Wzy
VL2732	Cell Wall and Capsule	Capsular and extracellular polysacchrides	Rhamnose containing glycans	Teichoic acid export ATP-binding protein TagH (EC 3.6.3.40)
P4	Cell Wall and Capsule	Gram-Negative cell wall components	LOS core oligosaccharide biosynthesis	Lipopolysaccharide 1,2-N-acetylglucosaminetransferase (EC 2.4.1.56)
VL2732	Cell Wall and Capsule	Gram-Negative cell wall components	LOS core oligosaccharide biosynthesis	Lipopolysaccharide 1,2-N-acetylglucosaminetransferase (EC 2.4.1.56)
VL2874	Cell Wall and Capsule	Gram-Negative cell wall components	LOS core oligosaccharide biosynthesis	Lipopolysaccharide 1,2-N-acetylglucosaminetransferase (EC 2.4.1.56)
P4	Cell Wall and Capsule	Gram-Negative cell wall components	LOS core oligosaccharide biosynthesis	Lipopolysaccharide 1,6-galactosyltransferase (EC 2.4.1.-)
VL2732	Cell Wall and Capsule	Gram-Negative cell wall components	LOS core oligosaccharide biosynthesis	Lipopolysaccharide 1,6-galactosyltransferase (EC 2.4.1.-)
VL2874	Cell Wall and Capsule	Gram-Negative cell wall components	LOS core oligosaccharide biosynthesis	Lipopolysaccharide 1,6-galactosyltransferase (EC 2.4.1.-)
P4	Cell Wall and Capsule	Gram-Negative cell wall components	LOS core oligosaccharide biosynthesis	Lipopolysaccharide core biosynthesis protein RfaS
P4	Cell Wall and Capsule	Gram-Negative cell wall components	LOS core oligosaccharide biosynthesis	Lipopolysaccharide core biosynthesis protein RfaZ
VL2732	Cell Wall and Capsule	Gram-Negative cell wall components	LOS core oligosaccharide biosynthesis	Lipopolysaccharide core biosynthesis protein RfaZ
VL2874	Cell Wall and Capsule	Gram-Negative cell wall components	LOS core oligosaccharide biosynthesis	Lipopolysaccharide core biosynthesis protein RfaZ
P4	Clustering-based subsystems	CRISPRs and associated hypotheticals	CBSS-216592.1.peg.3534	CRISPR-associated protein, Cas5e family
P4	Clustering-based subsystems	CRISPRs and associated hypotheticals	CBSS-216592.1.peg.3534	CRISPR-associated protein, Cse3 family
VL2732	Clustering-based subsystems	CRISPRs and associated hypotheticals	CBSS-216592.1.peg.3534	CRISPR-associated protein, Cse3 family
VL2874	Clustering-based subsystems	no subcategory	CBSS-188.1.peg.6720	FIG004684: SpoVR-like protein
VL2732	Clustering-based subsystems	no subcategory	CBSS-296591.1.peg.2330	Alpha-1,3-N-acetylgalactosamine transferase PglA (EC 2.4.1.-)
VL2732	Clustering-based subsystems	no subcategory	CBSS-296591.1.peg.2330	Lipid carrier : UDP-N-acetylgalactosaminyltransferase (EC 2.4.1.-)
VL2732	Clustering-based subsystems	no subcategory	CBSS-296591.1.peg.2330	Putative glycosyltransferase
P4	Clustering-based subsystems	no subcategory	CBSS-316057.3.peg.3521	Large exoproteins involved in heme utilization or adhesion
VL2732	Clustering-based subsystems	no subcategory	CBSS-364106.7.peg.3211	Oxidoreductase, aldo/keto reductase family
VL2732	Clustering-based subsystems	no subcategory	CBSS-366602.3.peg.5141	Heparinase II/III-like
P4	Clustering-based subsystems	no subcategory	CBSS-562.2.peg.5158 SK3 including	Protein YkiA
VL2732	Clustering-based subsystems	no subcategory	CBSS-562.2.peg.5158 SK3 including	Protein YkiA
VL2874	Clustering-based subsystems	no subcategory	CBSS-562.2.peg.5158 SK3 including	Protein YkiA
VL2874	Clustering-based subsystems	no subcategory	RTX toxin cluster	RTX toxin activating lysine-acyltransferase (EC 2.3.1.-)
VL2874	Clustering-based subsystems	no subcategory	RTX toxin cluster	RTX toxin transporter, determinant D
VL2874	Clustering-based subsystems	no subcategory	RTX toxin cluster	RTX toxins determinant A and related Ca2+-binding proteins
P4	Clustering-based subsystems	Prophage	Prophage cluster in the proteobacteria	Bacteriophage protein GP46
P4	Clustering-based subsystems	Prophage	Prophage cluster in the proteobacteria	Bacteriophage tail sheath protein
P4	Clustering-based subsystems	Prophage	Prophage cluster in the proteobacteria	FIG003269: Prophage tail protein
P4	Clustering-based subsystems	Prophage	Prophage cluster in the proteobacteria	FIG069533: Putative bacteriophage protein
P4	Clustering-based subsystems	Prophage	Prophage cluster in the proteobacteria	FIG101079: Lytic enzyme
P4	Clustering-based subsystems	Prophage	Prophage cluster in the proteobacteria	FIG111678: IS, phage, Tn
P4	Clustering-based subsystems	Prophage	Prophage cluster in the proteobacteria	FIG121501: Prophage tail protein
P4	Clustering-based subsystems	Prophage	Prophage cluster in the proteobacteria	Mu-like prophage FluMu protein GP38
P4	Clustering-based subsystems	Prophage	Prophage cluster in the proteobacteria	Phage FluMu protein gp47
P4	Clustering-based subsystems	Prophage	Prophage cluster in the proteobacteria	Prophage baseplate assembly protein V
P4	Clustering-based subsystems	Prophage	Prophage cluster in the proteobacteria	Prophage tail fiber protein
P4	Clustering-based subsystems	Translation	CBSS-326442.4.peg.1852	ABC-type polar amino acid transport system, ATPase component
VL2732	Clustering-based subsystems	Translation	CBSS-326442.4.peg.1852	ABC-type polar amino acid transport system, ATPase component
VL2874	Clustering-based subsystems	Translation	CBSS-326442.4.peg.1852	ABC-type polar amino acid transport system, ATPase component
P4	DNA Metabolism	CRISPs	CRISPRs	CRISPR-associated protein, Cse1 family
VL2732	DNA Metabolism	DNA repair	DNA repair, bacterial	Recombinational DNA repair protein RecT (prophage associated)
VL2732	DNA Metabolism	no subcategory	Restriction-Modification System	Putative predicted metal-dependent hydrolase
P4	DNA Metabolism	no subcategory	Restriction-Modification System	Type I restriction-modification system, restriction subunit R (EC 3.1.21.3)
VL2732	DNA Metabolism	no subcategory	Restriction-Modification System	Type I restriction-modification system, restriction subunit R (EC 3.1.21.3)
VL2874	DNA Metabolism	no subcategory	Restriction-Modification System	Type I restriction-modification system, restriction subunit R (EC 3.1.21.3)
P4	DNA Metabolism	no subcategory	Restriction-Modification System	Type I restriction-modification system, specificity subunit S (EC 3.1.21.3)
VL2732	DNA Metabolism	no subcategory	Restriction-Modification System	Type I restriction-modification system, specificity subunit S (EC 3.1.21.3)
VL2874	DNA Metabolism	no subcategory	Restriction-Modification System	Type I restriction-modification system, specificity subunit S (EC 3.1.21.3)
P4	DNA Metabolism	no subcategory	Restriction-Modification System	Type III restriction-modification system methylation subunit (EC 2.1.1.72)
P4	Fatty Acids, Lipids, and Isoprenoids	Fatty acids	Phospholipid and Fatty acid biosynthesis related cluster	(3R)-hydroxymyristoyl-[ACP] dehydratase (EC 4.2.1.-)
P4	Fatty Acids, Lipids, and Isoprenoids	Fatty acids	Phospholipid and Fatty acid biosynthesis related cluster	3-hydroxydecanoyl-[ACP] dehydratase (EC 4.2.1.60)
P4	Fatty Acids, Lipids, and Isoprenoids	Fatty acids	Phospholipid and Fatty acid biosynthesis related cluster	3-oxoacyl-[ACP] reductase (EC 1.1.1.100)
P4	Fatty Acids, Lipids, and Isoprenoids	Fatty acids	Phospholipid and Fatty acid biosynthesis related cluster	3-oxoacyl-[ACP] synthase
P4	Fatty Acids, Lipids, and Isoprenoids	Fatty acids	Phospholipid and Fatty acid biosynthesis related cluster	3-oxoacyl-[ACP] synthase (EC 2.3.1.41) FabV like
P4	Fatty Acids, Lipids, and Isoprenoids	Fatty acids	Phospholipid and Fatty acid biosynthesis related cluster	FIG002571: 4-hydroxybenzoyl-CoA thioesterase domain protein
P4	Fatty Acids, Lipids, and Isoprenoids	Fatty acids	Phospholipid and Fatty acid biosynthesis related cluster	FIG017861: hypothetical protein
P4	Fatty Acids, Lipids, and Isoprenoids	Fatty acids	Phospholipid and Fatty acid biosynthesis related cluster	FIG018329: 1-acyl-sn-glycerol-3-phosphate acyltransferase
P4	Fatty Acids, Lipids, and Isoprenoids	Fatty acids	Phospholipid and Fatty acid biosynthesis related cluster	FIG021862: membrane protein, exporter
P4	Fatty Acids, Lipids, and Isoprenoids	Fatty acids	Phospholipid and Fatty acid biosynthesis related cluster	FIG027190: Putative transmembrane protein
P4	Fatty Acids, Lipids, and Isoprenoids	Fatty acids	Phospholipid and Fatty acid biosynthesis related cluster	FIG035331: hypothetical protein
P4	Fatty Acids, Lipids, and Isoprenoids	Fatty acids	Phospholipid and Fatty acid biosynthesis related cluster	FIG138576: 3-oxoacyl-[ACP] synthase (EC 2.3.1.41)
P4	Fatty Acids, Lipids, and Isoprenoids	Fatty acids	Phospholipid and Fatty acid biosynthesis related cluster	FIG143263: Glycosyl transferase
P4	Fatty Acids, Lipids, and Isoprenoids	Fatty acids	Phospholipid and Fatty acid biosynthesis related cluster	FIGfam138462: Acyl-CoA synthetase, AMP-(fatty) acid ligase
P4	Fatty Acids, Lipids, and Isoprenoids	Fatty acids	Phospholipid and Fatty acid biosynthesis related cluster	Lysophospholipid acyltransferase
P4	Fatty Acids, Lipids, and Isoprenoids	no subcategory	Polyhydroxybutyrate metabolism	Short chain fatty acids transporter
VL2732	Fatty Acids, Lipids, and Isoprenoids	no subcategory	Polyhydroxybutyrate metabolism	Short chain fatty acids transporter
VL2874	Fatty Acids, Lipids, and Isoprenoids	no subcategory	Polyhydroxybutyrate metabolism	Short chain fatty acids transporter
P4	Fatty Acids, Lipids, and Isoprenoids	Phospholipids	Glycerolipid and Glycerophospholipid Metabolism in Bacteria	Acyl carrier protein (ACP1)
P4	Fatty Acids, Lipids, and Isoprenoids	Phospholipids	Glycerolipid and Glycerophospholipid Metabolism in Bacteria	Acyl carrier protein (ACP2)
P4	Membrane Transport	Protein secretion system, Type II	General Secretion Pathway	General secretion pathway protein A
VL2732	Membrane Transport	Protein secretion system, Type II	General Secretion Pathway	General secretion pathway protein A
VL2874	Membrane Transport	Protein secretion system, Type II	General Secretion Pathway	General secretion pathway protein A
P4	Membrane Transport	Protein secretion system, Type VII (Chaperone/Usher pathway, CU)	beta-Fimbriae	Beta-fimbriae chaperone protein
VL2732	Membrane Transport	Protein secretion system, Type VII (Chaperone/Usher pathway, CU)	beta-Fimbriae	Beta-fimbriae chaperone protein
VL2874	Membrane Transport	Protein secretion system, Type VII (Chaperone/Usher pathway, CU)	beta-Fimbriae	Beta-fimbriae chaperone protein
P4	Membrane Transport	Protein secretion system, Type VII (Chaperone/Usher pathway, CU)	beta-Fimbriae	Beta-fimbriae probable major subunit
VL2732	Membrane Transport	Protein secretion system, Type VII (Chaperone/Usher pathway, CU)	beta-Fimbriae	Beta-fimbriae probable major subunit
VL2874	Membrane Transport	Protein secretion system, Type VII (Chaperone/Usher pathway, CU)	beta-Fimbriae	Beta-fimbriae probable major subunit
P4	Membrane Transport	Protein secretion system, Type VII (Chaperone/Usher pathway, CU)	beta-Fimbriae	Beta-fimbriae usher protein
VL2732	Membrane Transport	Protein secretion system, Type VII (Chaperone/Usher pathway, CU)	beta-Fimbriae	Beta-fimbriae usher protein
VL2874	Membrane Transport	Protein secretion system, Type VII (Chaperone/Usher pathway, CU)	beta-Fimbriae	Beta-fimbriae usher protein
P4	Metabolism of Aromatic Compounds	Metabolism of central aromatic intermediates	Salicylate and gentisate catabolism	Fumarylacetoacetase (EC 3.7.1.2)
VL2732	Metabolism of Aromatic Compounds	Metabolism of central aromatic intermediates	Salicylate and gentisate catabolism	Fumarylacetoacetase (EC 3.7.1.2)
P4	Metabolism of Aromatic Compounds	no subcategory	Gentisare degradation	Gentisate 1,2-dioxygenase (EC 1.13.11.4)
VL2732	Metabolism of Aromatic Compounds	no subcategory	Gentisare degradation	Gentisate 1,2-dioxygenase (EC 1.13.11.4)
P4	Metabolism of Aromatic Compounds	no subcategory	Gentisare degradation	Maleylacetoacetate isomerase (EC 5.2.1.2)
VL2732	Metabolism of Aromatic Compounds	no subcategory	Gentisare degradation	Maleylacetoacetate isomerase (EC 5.2.1.2)
P4	Metabolism of Aromatic Compounds	no subcategory	Gentisare degradation	Putative n-hydroxybenzoate hydroxylase
VL2732	Metabolism of Aromatic Compounds	no subcategory	Gentisare degradation	Putative n-hydroxybenzoate hydroxylase
P4	Phages, Prophages, Transposable elements, Plasmids	Phages, Prophages	Phage lysis modules	Phage lysin (EC 3.2.1.17)
VL2732	Phages, Prophages, Transposable elements, Plasmids	Phages, Prophages	Phage lysis modules	Phage lysin (EC 3.2.1.17)
P4	Phages, Prophages, Transposable elements, Plasmids	Phages, Prophages	Phage packaging machinery	Phage terminase large subunit
P4	Phages, Prophages, Transposable elements, Plasmids	Phages, Prophages	Phage replication	Origin specific replication binding factor
P4	Phages, Prophages, Transposable elements, Plasmids	Phages, Prophages	Phage tail proteins	Phage tail length tape-measure protein
P4	Phages, Prophages, Transposable elements, Plasmids	Phages, Prophages	Phage tail proteins	Phage tail tube protein
P4	Phages, Prophages, Transposable elements, Plasmids	Phages, Prophages	Phage tail proteins	Phage tail/DNA circulation protein
VL2732	Potassium metabolism	no subcategory	Potassium homeostasis	Trk system potassium uptake protein TrkG
VL2732	Regulation and Cell signaling	no subcategory	Orphan regulatory proteins	Putative two-component system response regulator YedW
P4	Regulation and Cell signaling	no subcategory	Orphan regulatory proteins	Sensory histidine kinase AtoS
VL2732	Regulation and Cell signaling	no subcategory	Orphan regulatory proteins	Sensory histidine kinase AtoS
VL2874	Regulation and Cell signaling	no subcategory	Orphan regulatory proteins	Sensory histidine kinase AtoS
P4	Regulation and Cell signaling	Programmed Cell Death and Toxin-antitoxin Systems	A toxin-antitoxin module cotranscribed with DinB	Antitoxin YafN
VL2732	Regulation and Cell signaling	Programmed Cell Death and Toxin-antitoxin Systems	A toxin-antitoxin module cotranscribed with DinB	Antitoxin YafN
VL2874	Regulation and Cell signaling	Programmed Cell Death and Toxin-antitoxin Systems	A toxin-antitoxin module cotranscribed with DinB	Antitoxin YafN
P4	Regulation and Cell signaling	Programmed Cell Death and Toxin-antitoxin Systems	A toxin-antitoxin module cotranscribed with DinB	Toxin YafO
VL2732	Regulation and Cell signaling	Programmed Cell Death and Toxin-antitoxin Systems	A toxin-antitoxin module cotranscribed with DinB	Toxin YafO
VL2874	Regulation and Cell signaling	Programmed Cell Death and Toxin-antitoxin Systems	A toxin-antitoxin module cotranscribed with DinB	Toxin YafO
VL2732	Regulation and Cell signaling	Programmed Cell Death and Toxin-antitoxin Systems	Toxin-antitoxin replicon stabilization systems	Toxin mRNA interferase YgiU
P4	Respiration	Electron donating reactions	Na(+)-translocating NADH-quinone oxidoreductase and rnf-like group of electron transport complexes	Electron transport complex protein RnfC
VL2874	Respiration	Electron donating reactions	Na(+)-translocating NADH-quinone oxidoreductase and rnf-like group of electron transport complexes	Electron transport complex protein RnfC
P4	Stress Response	no subcategory	Flavohaemoglobin	ABC-type Fe3+-siderophore transport system, permease 2 component
VL2732	Stress Response	no subcategory	Flavohaemoglobin	ABC-type Fe3+-siderophore transport system, permease 2 component
VL2874	Stress Response	no subcategory	Flavohaemoglobin	ABC-type Fe3+-siderophore transport system, permease 2 component
P4	Stress Response	Oxidative stress	CoA disulfide thiol-disulfide redox system	CoA-disulfide reductase (EC 1.8.1.14)
P4	Stress Response	Oxidative stress	CoA disulfide thiol-disulfide redox system	Polysulfide binding and transferase domain
P4	Stress Response	Oxidative stress	Glutathione: Non-redox reactions	Glutathione S-transferase, zeta (EC 2.5.1.18)
VL2732	Stress Response	Oxidative stress	Glutathione: Non-redox reactions	Glutathione S-transferase, zeta (EC 2.5.1.18)
P4	Virulence, Disease and Defense	Resistance to antibiotics and toxic compounds	Cobalt-zinc-cadmium resistance	Copper sensory histidine kinase CusS
VL2874	Virulence, Disease and Defense	Resistance to antibiotics and toxic compounds	Cobalt-zinc-cadmium resistance	Copper sensory histidine kinase CusS
VL2732	Virulence, Disease and Defense	Resistance to antibiotics and toxic compounds	Cobalt-zinc-cadmium resistance	Heavy metal sensor histidine kinase
