# Supplementary material for: Genomic and Phenomic Study of Mammary Pathogenic Escherichia coli
Source: PLoS One. 2015 Sep 1;10(9):e0136387. doi: 10.1371/journal.pone.0136387 (PMC4556653; doi:10.1371/journal.pone.0136387)
Supplement: S4 Dataset — (XLSX) [file pone.0136387.s004.xlsx]

## Sheet: MPEC intercept lacking in K71
Seq. Name	Seq. Description	Seq. Length	#Hits	min. eValue	mean Similarity	#GOs	GOs	Enzyme Codes
/gene_family="5904"	acetaldehyde dehydrogenase 2	196	3	1.14346e-133	1	0	-
/gene_family="110"	acetate -transferase subunit alpha	220	3	1.17536e-154	1	4	P:short-chain fatty acid metabolic process; F:acetate CoA-transferase activity; F:3-oxoadipate CoA-transferase activity; F:butyrate-acetoacetate CoA-transferase activity	(2.8) Transferring sulfur-containing groups; (2.8) Transferring sulfur-containing groups; (2.8) Transferring sulfur-containing groups
/gene_family="4621"	acetate -transferase subunit beta	216	3	7.36598e-144	0.9967	2	P:short-chain fatty acid metabolic process; F:acetate CoA-transferase activity	(2.8) Transferring sulfur-containing groups
/gene_family="4637"	aldo keto reductase family protein	326	3	0	1	2	P:oxidation-reduction process; F:aldo-keto reductase (NADP) activity	(1.1) Acting on the CH-OH group of donors
/gene_family="4851"	alpha amylase	263	3	0	0.9967	3	P:carbohydrate metabolic process; F:cation binding; F:catalytic activity	-
/gene_family="6672"	amidase	75	3	1.10677e-22	0.9933	2	P:nitrogen compound metabolic process; F:hydrolase activity, acting on carbon-nitrogen (but not peptide) bonds	-
/gene_family="5526"	anti-terminator regulatory protein	191	3	4.16761e-136	1	3	P:response to biotic stimulus; F:protein binding; P:regulation of transcription, DNA-dependent	-
/gene_family="3605"	antitoxin	97	3	3.62566e-63	1	5	P:SOS response; F:DNA binding; P:negative regulation of molecular function; P:regulation of transcription, DNA-dependent; P:DNA repair	-
/gene_family="531"	bacterial regulatory helix-turn-helix family protein	265	3	0	1	4	P:transcription, DNA-dependent; F:sequence-specific DNA binding transcription factor activity; F:sequence-specific DNA binding; P:regulation of transcription, DNA-dependent	-
/gene_family="1459"	bifunctional chitinase lysozyme	897	3	0	0.9967	9	F:endochitinase activity; P:chitin catabolic process; F:cation binding; F:carbohydrate binding; F:lysozyme activity; F:chitin binding; C:extracellular region; P:polysaccharide catabolic process; C:periplasmic space	(3.2) Glycosylases
/gene_family="2572"	binding protein ygis	535	3	0	1	3	P:transport; C:periplasmic space; F:transporter activity	-
/gene_family="4816"	binding--dependent transport system inner membrane component family protein	73	3	3.98488e-34	1	4	P:transport; C:plasma membrane; C:integral to membrane; F:transporter activity	-
/gene_family="7418"	branched-chain amino acid transport system permease component family protein	326	3	0	0.9967	4	P:transport; C:plasma membrane; C:integral to membrane; F:transporter activity	-
/gene_family="6517"	calcineurin-like phosphoesterase family protein	247	3	0	1	2	F:metal ion binding; F:hydrolase activity	-
/gene_family="5194"	conserved domain protein	38	3	2.44055e-18	0.99	0	-
/gene_family="1466"	conserved protein	104	3	4.88366e-70	0.9967	0	-
/gene_family="378"	conserved protein	270	3	0	0.9933	0	-
/gene_family="6453"	d-allose kinase	309	3	0	0.9933	6	F:glucokinase activity; P:phosphorylation; P:glucose 6-phosphate metabolic process; F:ATP binding; F:allose kinase activity; P:D-allose catabolic process	(2.7) Transferring phosphorous-containing groups; (2.7) Transferring phosphorous-containing groups
/gene_family="2435"	d-allose-binding periplasmic protein	311	3	0	0.9933	4	F:monosaccharide-transporting ATPase activity; P:carbohydrate transport; C:membrane; C:periplasmic space	(3.6) Acting on acid anhydrides
/gene_family="3588"	d-allulose-6-phosphate 3-epimerase	231	3	1.3812e-171	1	5	F:metal ion binding; F:ribulose-phosphate 3-epimerase activity; F:allulose 6-phosphate 3-epimerase activity; P:cellular carbohydrate metabolic process; P:D-allose catabolic process	(5.1) Racemases and epimerases
/gene_family="9945"	dienelactone hydrolase family protein	117	3	2.87666e-79	0.9967	1	F:carboxymethylenebutenolidase activity	(3.1) Acting on ester bonds
/gene_family="9424"	dienelactone hydrolase family protein	47	3	2.32986e-26	1	1	F:hydrolase activity	-
/gene_family="5216"	dsdx permease	445	3	0	1	6	C:integral to plasma membrane; P:gluconate transmembrane transport; F:D-serine transmembrane transporter activity; P:response to DNA damage stimulus; P:D-serine transport; F:gluconate transmembrane transporter activity	-
/gene_family="6035"	d-serine deaminase transcriptional activator	311	3	0	1	4	P:transcription, DNA-dependent; F:sequence-specific DNA binding transcription factor activity; F:DNA binding; P:regulation of transcription, DNA-dependent	-
/gene_family="218"	electron transfer flavodomain protein	259	3	4.77634e-174	1	2	F:electron carrier activity; P:electron transport chain	-
/gene_family="1043"	electron transfer flavodomain protein	286	3	0	1	3	F:flavin adenine dinucleotide binding; P:electron transport chain; F:electron carrier activity	-
/gene_family="5188"	esterase-like activity of phytase family protein	452	3	0	1	0	-
/gene_family="5250"	exodeoxyribonuclease v beta chain domain protein	326	3	0	0.9933	4	F:exodeoxyribonuclease V activity; F:DNA binding; F:ATP-dependent DNA helicase activity; F:ATP binding	(3.1) Acting on ester bonds
/gene_family="2235"	fad binding domain protein	423	3	0	1	2	P:oxidation-reduction process; F:electron-transferring-flavoprotein dehydrogenase activity	(1.5) Acting on the CH-NH group of donors
/gene_family="2309"	fad linked c-terminal domain protein	484	3	0	0.9967	4	F:flavin adenine dinucleotide binding; F:UDP-N-acetylmuramate dehydrogenase activity; P:oxidation-reduction process; F:alkylglycerone-phosphate synthase activity	(2.5) Transferring alkyl or aryl groups, other than methyl groups; (1.1) Acting on the CH-OH group of donors
/gene_family="4045"	family 4 glycosyl hydrolase c-terminal domain protein	58	3	2.31285e-32	1	4	F:oxidoreductase activity, acting on the CH-OH group of donors, NAD or NADP as acceptor; P:oxidation-reduction process; F:maltose-6'-phosphate glucosidase activity; P:carbohydrate metabolic process	(3.2) Glycosylases
/gene_family="3497"	family protein	246	3	0	0.9967	2	F:transferase activity, transferring hexosyl groups; P:enterobacterial common antigen biosynthetic process	-
/gene_family="4193"	fe(3) dicitrate transport system permease fecc	332	3	1.49359e-175	0.9933	5	F:iron-chelate-transporting ATPase activity; C:plasma membrane; P:iron ion homeostasis; P:ion transport; C:integral to membrane	(3.6) Acting on acid anhydrides
/gene_family="2891"	fe(3) dicitrate transport system permease protein fecd	318	3	4.32662e-159	0.9933	4	P:transport; C:plasma membrane; C:integral to membrane; F:transporter activity	-
/gene_family="4650"	fe(3) dicitrate-binding periplasmic protein	300	3	0	1	1	F:iron-chelate-transporting ATPase activity	(3.6) Acting on acid anhydrides
/gene_family="2207"	ferredoxin-like protein ygco	86	3	8.15772e-57	1	4	P:electron transport chain; F:iron ion binding; P:DNA mediated transformation; F:iron-sulfur cluster binding	-
/gene_family="309"	fimbrial assembly protein	865	3	0	1	5	C:integral to membrane; C:cell outer membrane; P:transport; C:plasma membrane; F:transporter activity	-
/gene_family="1613"	fimbrial family protein	238	3	5.8309e-171	0.9967	1	P:response to DNA damage stimulus	-
/gene_family="2118"	fimbrial family protein	127	3	1.81741e-86	1	2	P:cell adhesion; C:pilus	-
/gene_family="7108"	gatc	53	3	2.64189e-20	1	0	-
/gene_family="4801"	general secretion pathway protein a	489	3	0	1	5	C:integral to membrane; P:metabolic process; F:ATP binding; P:transport; C:plasma membrane	-
/gene_family="3229"	glutamate decarboxylase partial	43	3	1.31728e-23	1	1	F:glutamate decarboxylase activity	(4.1) Carbon-carbon lyases
/gene_family="8158"	glyceraldehyde 3-phosphate c-terminal domain protein	83	3	2.62225e-52	1	2	F:glyceraldehyde-3-phosphate dehydrogenase (NAD) (phosphorylating) activity; P:oxidation-reduction process	(1.2) Acting on the aldehyde or oxo group of donors
/gene_family="4001"	gram-negative pili assembly n-terminal domain protein	236	3	6.22607e-164	0.9967	2	P:cell wall organization; C:outer membrane-bounded periplasmic space	-
/gene_family="6572"	helix-turn-helix domain protein	123	3	1.78613e-85	1	1	F:DNA binding	-
/gene_family="5002"	helix-turn-helix domain protein	99	3	3.59173e-64	0.9933	1	F:DNA binding	-
/gene_family="3642"	helix-turn-helix rpir family protein	289	3	0	1	7	P:carbohydrate metabolic process; P:transcription, DNA-dependent; F:sequence-specific DNA binding transcription factor activity; F:DNA binding; F:carbohydrate binding; P:response to DNA damage stimulus; P:regulation of transcription, DNA-dependent	-
/gene_family="7249"	heme abc atp-binding protein	510	3	0	1	5	P:ATP catabolic process; F:ATP binding; F:monosaccharide-transporting ATPase activity; P:carbohydrate transport; C:plasma membrane	(3.6) Acting on acid anhydrides
/gene_family="3281"	hnh endonuclease family protein	216	3	6.30794e-159	0.9933	2	F:endonuclease activity; F:nucleic acid binding	-
/gene_family="6716"	hth-type transcriptional regulator rpir	296	3	0	1	6	P:carbohydrate metabolic process; P:transcription, DNA-dependent; F:sequence-specific DNA binding transcription factor activity; P:negative regulation of transcription, DNA-dependent; F:DNA binding; F:carbohydrate binding	-
/gene_family="6663"	hypothetical	41	3	7.20881e-22	1	0	-
/gene_family="3518"	hypothetical	50	3	9.78537e-27	0.9933	0	-
/gene_family="4921"	hypothetical	41	3	2.50058e-21	0.99	0	-
/gene_family="9004"	hypothetical	45	3	2.33537e-22	0.99	0	-
/gene_family="4713"	hypothetical	43	3	1.89705e-23	1	0	-
/gene_family="6957"	hypothetical protein	38	3	1.24125e-19	0.99	0	-
/gene_family="4911"	hypothetical protein	55	3	1.3163e-30	0.9933	0	-
/gene_family="9049"	hypothetical protein	131	3	3.3055e-87	0.9867	0	-
/gene_family="3905"	hypothetical protein	52	3	3.66742e-27	0.9867	0	-
/gene_family="8147"	hypothetical protein	42	3	3.11383e-22	0.98	0	-
/gene_family="6700"	hypothetical protein	71	3	4.80662e-42	1	0	-
/gene_family="853"	hypothetical protein	39	3	6.8447e-19	0.98	0	-
/gene_family="3700"	hypothetical protein	45	3	1.91099e-23	0.95	0	-
/gene_family="4205"	hypothetical protein	283	3	0	0.98	0	-
/gene_family="8335"	hypothetical protein	162	3	2.5671e-103	0.99	0	-
/gene_family="2875"	hypothetical protein	42	3	1.2037e-21	0.98	0	-
/gene_family="3290"	hypothetical protein	39	3	9.36116e-19	0.99	0	-
/gene_family="5121"	hypothetical protein	39	3	6.28644e-19	1	0	-
/gene_family="5914"	hypothetical protein	43	3	2.56821e-21	1	0	-
/gene_family="7681"	hypothetical protein	50	3	6.76927e-27	1	0	-
/gene_family="2709"	hypothetical protein	38	3	5.01287e-19	0.99	0	-
/gene_family="5872"	hypothetical protein	43	3	1.49916e-22	1	0	-
/gene_family="5227"	hypothetical protein	47	3	4.56912e-15	1	0	-
/gene_family="3360"	hypothetical protein	50	3	7.06919e-27	0.98	0	-
/gene_family="6374"	hypothetical protein	56	3	6.08139e-32	0.9867	0	-
/gene_family="5751"	hypothetical protein	68	3	1.01638e-40	1	0	-
/gene_family="8941"	hypothetical protein	49	3	2.26176e-26	1	0	-
/gene_family="4092"	hypothetical protein	41	3	1.33665e-18	1	0	-
/gene_family="4420"	hypothetical protein	50	3	2.95424e-27	0.99	0	-
/gene_family="6221"	hypothetical protein	38	3	6.9411e-18	1	0	-
/gene_family="6006"	hypothetical protein	50	3	2.28019e-29	0.9933	0	-
/gene_family="3774"	hypothetical protein	37	3	1.1154e-17	0.98	0	-
/gene_family="6920"	hypothetical protein	41	3	4.23826e-21	1	0	-
/gene_family="9321"	hypothetical protein	43	3	1.0836e-22	0.99	0	-
/gene_family="5900"	hypothetical protein	37	3	1.95451e-17	0.99	0	-
/gene_family="4861"	hypothetical protein	47	3	2.0448e-25	0.99	0	-
/gene_family="6887"	hypothetical protein	41	3	3.98082e-21	1	0	-
/gene_family="9873"	hypothetical protein	56	3	1.76452e-33	0.9933	0	-
/gene_family="5686"	hypothetical protein	49	3	4.59607e-25	0.98	0	-
/gene_family="3550"	hypothetical protein	44	3	1.33915e-20	1	0	-
/gene_family="5082"	hypothetical protein	37	2	3.62837e-16	1	0	-
/gene_family="7537"	hypothetical protein, partial	40	3	2.50644e-19	0.99	0	-
/gene_family="392"	inner membrane metabolite transport protein ydje	459	3	0	0.9933	3	P:transmembrane transport; C:integral to membrane; F:transmembrane transporter activity	-
/gene_family="3358"	inner membrane metabolite transport protein ydje	452	3	0	1	4	C:integral to membrane; C:plasma membrane; P:transmembrane transport; F:transmembrane transporter activity	-
/gene_family="896"	inner membrane protein	631	3	0	0.9933	0	-
/gene_family="4374"	inner membrane protein	126	3	5.44264e-85	1	0	-
/gene_family="7685"	inner membrane protein yafu	304	3	0	1	0	-
/gene_family="3999"	inner membrane protein ycfz	262	3	0	0.9967	2	C:plasma membrane; C:integral to membrane	-
/gene_family="5441"	inner membrane protein yigg	126	3	3.90066e-67	0.9967	1	C:integral to plasma membrane	-
/gene_family="5043"	inner membrane protein yjeo	104	3	3.47351e-56	0.9933	2	C:plasma membrane; C:integral to membrane	-
/gene_family="3345"	inner membrane protein yqce	425	3	0	0.9967	3	C:integral to membrane; C:plasma membrane; P:transmembrane transport	-
/gene_family="4161"	inner membrane transport protein	429	3	0	0.99	2	P:transmembrane transport; C:integral to membrane	-
/gene_family="902"	insa n-terminal domain protein	91	3	5.77366e-60	0.9833	1	P:transposition, DNA-mediated	-
/gene_family="4468"	insertion element 4 transposase n-terminal family protein	37	3	1.98378e-16	1	0	-
/gene_family="1196"	insertion element 4 transposase n-terminal family protein	61	3	6.68645e-36	0.9933	0	-
/gene_family="19"	integrase core domain protein	283	3	0	1	7	F:beta-aspartyl-peptidase activity; F:DNA binding; F:hydrolase activity, acting on carbon-nitrogen (but not peptide) bonds; P:transposition; P:response to DNA damage stimulus; P:DNA integration; P:DNA recombination	(3.4) Acting on peptide bonds (peptide hydrolases)
/gene_family="3802"	ipr020099 family protein	70	3	1.06336e-41	1	0	-
/gene_family="7086"	iron-citrate transporter transmembrane signal transducer	317	3	0	0.9967	5	P:iron ion homeostasis; C:integral to membrane; P:response to stimulus; C:periplasmic space; P:ion transport	-
/gene_family="5867"	iron-sulfur cluster scaffold protein	216	3	2.60249e-157	0.9933	1	F:aminoacyl-tRNA ligase activity	(6.1) Forming carbon-oxygen bonds
/gene_family="3260"	k+transporting f subunit	67	3	6.0068e-26	0.9867	0	-
/gene_family="1079"	ketose-bisphosphate aldolase family protein	278	3	0	1	4	P:carbohydrate metabolic process; F:tagatose-bisphosphate aldolase activity; F:fructose-bisphosphate aldolase activity; F:zinc ion binding	(4.1) Carbon-carbon lyases; (4.1) Carbon-carbon lyases
/gene_family="303"	kinase	315	3	0	1	3	P:phosphorylation; P:D-ribose metabolic process; F:ribokinase activity	(2.7) Transferring phosphorous-containing groups
/gene_family="972"	lipopolysaccharide core biosynthesis protein	283	3	0	0.9933	1	P:lipopolysaccharide core region biosynthetic process	-
/gene_family="8068"	lipopolysaccharide -galactosyltransferase	359	3	0	1	2	F:transferase activity, transferring glycosyl groups; P:lipopolysaccharide core region biosynthetic process	-
/gene_family="5520"	lipopolysaccharide -glucosyltransferase	338	3	0	0.9967	3	F:lipopolysaccharide 3-alpha-galactosyltransferase activity; F:lipopolysaccharide glucosyltransferase I activity; P:lipopolysaccharide core region biosynthetic process	(2.4) Glycosyltransferases; (2.4) Glycosyltransferases
/gene_family="6692"	lipoprotein	164	3	5.27438e-106	0.9967	1	C:plasma membrane	-
/gene_family="6619"	lipoprotein	264	3	0	1	2	F:catalytic activity; P:metabolic process	-
/gene_family="90"	l-rhamnonate dehydratase	401	3	0	0.9967	3	F:L-rhamnonate dehydratase activity; F:magnesium ion binding; P:cellular amino acid catabolic process	(4.2) Carbon-oxygen lyases
/gene_family="2166"	major facilitator transporter	445	3	0	0.99	3	P:transmembrane transport; C:integral to membrane; F:transmembrane transporter activity	-
/gene_family="4235"	membrane protein	39	3	3.90954e-17	1	0	-
/gene_family="1728"	membrane protein	63	3	6.38195e-25	1	1	C:integral to membrane	-
/gene_family="4367"	mrna interferase	104	3	3.9262e-70	0.9967	6	P:regulation of mRNA stability; F:endoribonuclease activity; P:nucleic acid phosphodiester bond hydrolysis; F:RNA binding; P:response to stress; P:negative regulation of translation	-
/gene_family="1291"	mrna interferase	132	3	8.05085e-93	0.9967	7	P:nucleic acid phosphodiester bond hydrolysis; F:RNA binding; P:negative regulation of translation; P:DNA repair; P:SOS response; F:endoribonuclease activity; F:ribosomal large subunit binding	-
/gene_family="1433"	multidrug transporter emre	110	3	4.4068e-71	1	3	P:transport; C:plasma membrane; C:integral to membrane	-
/gene_family="5500"	MULTISPECIES: hypothetical protein	37	3	4.4522e-16	1	0	-
/gene_family="9521"	MULTISPECIES: hypothetical protein	44	3	1.19975e-23	1	0	-
/gene_family="4957"	MULTISPECIES: hypothetical protein	67	3	8.14389e-37	1	0	-
/gene_family="183"	MULTISPECIES: hypothetical protein	56	3	9.69894e-32	0.9933	0	-
/gene_family="1514"	MULTISPECIES: hypothetical protein	39	3	4.08469e-17	0.99	0	-
/gene_family="1184"	MULTISPECIES: hypothetical protein	45	3	7.28856e-25	0.99	0	-
/gene_family="3830"	MULTISPECIES: hypothetical protein	40	3	2.14094e-21	1	0	-
/gene_family="5327"	MULTISPECIES: hypothetical protein	43	3	4.01561e-21	1	0	-
/gene_family="10245"	MULTISPECIES: hypothetical protein	238	3	1.00356e-161	1	0	-
/gene_family="3405"	MULTISPECIES: hypothetical protein	267	3	0	1	0	-
/gene_family="1605"	MULTISPECIES: hypothetical protein	41	3	2.36903e-20	0.99	0	-
/gene_family="6208"	MULTISPECIES: hypothetical protein	51	3	1.42539e-26	0.9867	0	-
/gene_family="6316"	MULTISPECIES: hypothetical protein	44	3	1.52507e-21	1	0	-
/gene_family="2668"	MULTISPECIES: hypothetical protein	46	3	1.67598e-15	0.99	0	-
/gene_family="7175"	MULTISPECIES: hypothetical protein	38	3	1.00318e-17	1	0	-
/gene_family="4877"	MULTISPECIES: hypothetical protein	50	3	1.14684e-25	0.9933	0	-
/gene_family="3707"	MULTISPECIES: hypothetical protein	37	3	4.21046e-17	0.98	0	-
/gene_family="4346"	MULTISPECIES: hypothetical protein	407	3	0	1	0	-
/gene_family="5164"	---NA---	37	0			0	-
/gene_family="8879"	---NA---	46	0			0	-
/gene_family="7342"	---NA---	38	0			0	-
/gene_family="9327"	outer membrane autotransporter barrel domain protein	1258	3	0	0.99	0	-
/gene_family="6155"	pentapeptide repeats family protein	268	3	4.16751e-174	0.9933	0	-
/gene_family="5596"	peptidase m20 m25 m40 family protein	272	3	0	0.9933	2	F:peptidase activity; P:proteolysis	-
/gene_family="5269"	periplasmic chaperone	224	3	2.73202e-151	0.9967	2	P:cell wall organization; C:outer membrane-bounded periplasmic space	-
/gene_family="8486"	periplasmic protein	254	3	1.19938e-169	0.9967	3	C:outer membrane-bounded periplasmic space; C:plasma membrane; C:integral to membrane	-
/gene_family="818"	pf06117 domain protein	65	3	2.43857e-38	1	2	F:isomerase activity; F:oxidoreductase activity, acting on single donors with incorporation of molecular oxygen, incorporation of two atoms of oxygen	(1.1) Acting on the CH-OH group of donors
/gene_family="8884"	pf10077 family protein	153	3	1.19412e-107	1	0	-
/gene_family="3116"	pf10836 domain protein	51	3	1.91927e-29	1	0	-
/gene_family="1555"	pf12035 family protein	43	3	6.67116e-22	1	0	-
/gene_family="770"	phage integrase family protein	423	3	0	0.9867	3	F:DNA binding; P:DNA integration; P:DNA recombination	-
/gene_family="6206"	phage protein	37	3	9.90588e-18	0.98	0	-
/gene_family="1623"	prepilin-type n-terminal cleavage methylation domain protein	195	3	3.23074e-138	1	3	C:type II protein secretion system complex; P:protein secretion by the type II secretion system; F:protein transporter activity	-
/gene_family="6926"	prolyl oligopeptidase family protein	123	3	7.30649e-85	1	1	F:carboxymethylenebutenolidase activity	(3.1) Acting on ester bonds
/gene_family="7921"	protein	140	3	1.24716e-96	1	0	-
/gene_family="9102"	protein	166	3	4.42921e-118	1	0	-
/gene_family="4710"	protein	84	3	1.66702e-42	0.9833	2	F:RNA ligase activity; P:RNA processing	(6.5) Forming phosphoric ester bonds
/gene_family="946"	protein	550	3	0	0.9967	6	P:nucleotide catabolic process; F:5'-nucleotidase activity; F:metal ion binding; F:UDP-sugar diphosphatase activity; C:outer membrane-bounded periplasmic space; F:nucleotide binding	(3.1) Acting on ester bonds; (3.6) Acting on acid anhydrides
/gene_family="48"	protein pioo	139	3	2.66477e-66	0.9967	3	C:integral to membrane; C:plasma membrane; P:DNA replication	-
/gene_family="4969"	putrescine spermidine abc transporter substrate-binding protein	53	3	5.47456e-31	0.9867	0	-
/gene_family="282"	relaxase mobilization nuclease topoisomerase primase fusion protein	423	3	0	0.9233	0	-
/gene_family="6468"	rhs repeat-associated core domain protein	312	3	0	1	0	-
/gene_family="951"	rhs repeat-associated core domain protein	236	3	7.81263e-175	1	0	-
/gene_family="3573"	rna polymerase sigma factor feci	173	3	1.51047e-122	1	7	P:regulation of transcription, DNA-dependent; P:ion transport; F:DNA binding; P:iron ion homeostasis; F:sequence-specific DNA binding transcription factor activity; F:sigma factor activity; P:DNA-dependent transcription, initiation	-
/gene_family="1936"	sdia-regulated family protein	286	3	0	1	2	C:plasma membrane; C:integral to membrane	-
/gene_family="7014"	secf	181	3	3.70976e-113	0.9967	0	-
/gene_family="3419"	sensory box protein	608	3	0	1	8	P:phosphorelay signal transduction system; P:protein autophosphorylation; C:integral to membrane; P:regulation of transcription, DNA-dependent; P:signal transduction by phosphorylation; F:ATP binding; C:plasma membrane; F:phosphorelay sensor kinase activity	(2.7) Transferring phosphorous-containing groups
/gene_family="3350"	short chain dehydrogenase family protein	261	3	0	0.9933	2	P:oxidation-reduction process; F:2-deoxy-D-gluconate 3-dehydrogenase activity	(1.1) Acting on the CH-OH group of donors
/gene_family="5576"	signal peptide-binding chaperone for	67	3	1.64613e-38	1	0	-
/gene_family="2775"	small protein involved in the cell envelope stress response	46	3	7.15804e-23	1	1	P:cellular response to stress	-
/gene_family="1488"	sorbitol dehydrogenase	347	3	0	1	4	F:L-iditol 2-dehydrogenase activity; F:nucleotide binding; P:oxidation-reduction process; F:zinc ion binding	(1.1) Acting on the CH-OH group of donors
/gene_family="2509"	stress response protein	127	3	1.82061e-86	1	3	P:single-species biofilm formation on inanimate substrate; P:cellular response to acidity; P:cellular response to hydrogen peroxide	-
/gene_family="5370"	tetratricopeptide repeat family protein	282	3	0	1	0	-
/gene_family="4355"	transcriptional regulator	260	3	0	0.9933	3	P:transcription, DNA-dependent; F:DNA binding; P:regulation of transcription, DNA-dependent	-
/gene_family="195"	transcriptional regulator	252	3	0	0.9967	5	P:transcription, DNA-dependent; F:sequence-specific DNA binding transcription factor activity; F:DNA binding; C:intracellular; P:regulation of transcription, DNA-dependent	-
/gene_family="2022"	transporter	47	3	4.81352e-26	1	0	-
/gene_family="6198"	transporter	774	3	0	1	6	F:receptor activity; F:siderophore transmembrane transporter activity; C:plasma membrane; F:iron ion binding; C:cell outer membrane; P:siderophore transmembrane transport	-
/gene_family="1489"	transposase	48	3	7.87876e-28	1	0	-
/gene_family="3853"	transposase	40	3	1.76281e-19	0.99	0	-
/gene_family="867"	transposase	94	3	9.18245e-61	0.9833	3	P:transposition, DNA-mediated; F:transposase activity; F:DNA binding	-
/gene_family="487"	transposase	69	3	1.33165e-41	1	3	P:transposition, DNA-mediated; F:transposase activity; F:DNA binding	-
/gene_family="4041"	transposase	165	3	1.04526e-119	1	4	P:transposition, DNA-mediated; F:sequence-specific DNA binding; F:transposase activity; F:structure-specific DNA binding	-
/gene_family="1045"	transposase dde domain protein	370	3	0	1	3	P:transposition, DNA-mediated; F:transposase activity; F:DNA binding	-
/gene_family="355"	type 4 prepilin-like proteins leader peptide-processing enzyme	225	3	1.8408e-129	0.9933	4	C:integral to membrane; P:methylation; F:aspartic-type endopeptidase activity; F:methyltransferase activity	(3.4) Acting on peptide bonds (peptide hydrolases)
/gene_family="3106"	type i phosphodiesterase nucleotide pyrophosphatase family protein	464	3	0	1	4	F:arylsulfatase activity; F:metal ion binding; P:metabolic process; C:periplasmic space	(3.1) Acting on ester bonds
/gene_family="2178"	type ii secretion system k family protein	327	3	0	0.9967	3	C:integral to membrane; C:plasma membrane; P:protein secretion	-
/gene_family="2259"	type ii secretion system m family protein	153	3	2.82654e-107	1	5	P:extracellular transport; C:extracellular region; P:protein transport; C:integral to membrane; C:plasma membrane	-
/gene_family="4833"	type ii secretion system protein c	271	3	1.00047e-170	0.9967	5	C:plasma membrane; C:type II protein secretion system complex; F:protein transporter activity; C:integral to membrane; P:protein secretion by the type II secretion system	-
/gene_family="1658"	type ii secretion system protein d	654	3	0	0.99	4	C:cell outer membrane; C:type II protein secretion system complex; F:protein transporter activity; P:protein secretion by the type II secretion system	-
/gene_family="4525"	type ii secretion system protein f	398	3	0	0.9967	5	C:plasma membrane; C:type II protein secretion system complex; F:protein transporter activity; C:integral to membrane; P:protein secretion by the type II secretion system	-
/gene_family="3855"	type ii secretion system protein h	169	3	1.04615e-92	0.9933	0	-
/gene_family="6543"	type ii secretion system protein i	125	3	1.12423e-83	1	3	C:type II protein secretion system complex; P:protein secretion by the type II secretion system; F:protein transporter activity	-
/gene_family="6545"	type ii secretion system protein l	387	3	0	0.9933	5	P:protein transport; C:integral to membrane; F:protein transporter activity; C:plasma membrane; C:Gram-negative-bacterium-type cell wall	-
/gene_family="6694"	type iii secretion apparatus needle protein	79	3	1.0911e-49	1	3	P:protein transport; F:protein transporter activity; P:pathogenesis	-
/gene_family="7095"	type vii secretion system usher family protein	793	3	0	1	5	C:integral to membrane; C:cell outer membrane; P:transport; C:plasma membrane; F:transporter activity	-
/gene_family="4680"	uncharacterized yfad domain protein	61	3	1.17646e-34	1	0	-
/gene_family="4489"	von willebrand factor type a domain protein	575	3	0	0.9967	0	-
/gene_family="7539"	wgr domain protein	244	3	0	0.9933	0	-
/gene_family="7042"	yfih domain protein	71	3	2.60325e-45	1	0	-
/gene_family="1409"	zinc-binding dehydrogenase family protein	358	3	0	1	4	F:oxidoreductase activity; F:nucleotide binding; P:oxidation-reduction process; F:zinc ion binding	-
/gene_family="351"		440

## Sheet: VL2874 unique
Seq. Name	Seq. Description	Seq. Length	#Hits	min. eValue	mean Similarity	#GOs	GOs	Enzyme Codes	InterProScan
/gene_family="7301"	4fe-4s binding domain partial	122	3	2.88169e-71	0.92	4	F:oxidoreductase activity; P:oxidation-reduction process; F:electron carrier activity; F:iron-sulfur cluster binding	-
/gene_family="1777"	aaa atpase domain protein	603	3	0	0.9767	0	-
/gene_family="9328"	aaa atpase domain protein	86	3	2.75042e-43	0.9167	0	-
/gene_family="11473"	abc tran domain containing protein	151	3	2.10829e-90	0.9933	9	F:ATPase activity, coupled to transmembrane movement of substances; C:integral to membrane; P:transport; P:ATP catabolic process; F:nucleotide binding; F:nucleoside-triphosphatase activity; F:ATP binding; F:ATPase activity; P:transmembrane transport
/gene_family="6279"	abc transporter	296	3	0	0.99	3	P:ATP catabolic process; F:ATP binding; F:ATPase activity	EC:3.6.1.3
/gene_family="5059"	abc transporter atp-binding protein	134	3	2.36253e-89	1	3	P:ATP catabolic process; F:ATP binding; F:ATPase activity	EC:3.6.1.3
/gene_family="8535"	abc transporter family protein	112	3	3.32268e-73	1	0	-
/gene_family="9854"	acetoacetate metabolism regulatory protein	39	3	5.78402e-19	1	3	P:transcription, DNA-dependent; F:sequence-specific DNA binding; P:regulation of transcription, DNA-dependent	-
/gene_family="9036"	af348706_111 hypothetical	88	3	1.17445e-55	0.9933	1	P:regulation of transcription, DNA-dependent	-
/gene_family="3528"	aida-associated heptosyltransferase	392	3	0	0.92	2	F:transferase activity, transferring glycosyl groups; P:metabolic process	-
/gene_family="10050"	antibiotic transporter	84	3	7.02537e-54	0.9867	0	-
/gene_family="12094"	arginine n-succinyltransferase	159	3	1.47063e-112	1	0	-
/gene_family="10132"	atpase aaa	334	3	0	0.9367	2	F:nucleoside-triphosphatase activity; F:ATP binding	EC:3.6.1.15
/gene_family="12005"	bacterial ig-like domain family protein	227	3	1.06538e-160	0.9967	0	-
/gene_family="8948"	bacterial regulatory helix-turn-helix family protein	280	3	1.14365e-135	0.7067	0	-
/gene_family="10757"	bacterial regulatory helix-turn-helix lysr family protein	79	3	4.08102e-37	1	4	P:regulation of transcription, DNA-dependent; P:transcription, DNA-dependent; F:sequence-specific DNA binding transcription factor activity; F:DNA binding
/gene_family="2247"	bacterial regulatory luxr family protein	42	3	4.94385e-22	1	0	-
/gene_family="5634"	bacteriophage protein	162	3	1.69982e-117	0.9833	0	-
/gene_family="9124"	benzoate membrane transport family protein	93	3	3.95482e-57	0.9933	3	F:benzoate transporter activity; C:integral to membrane; P:benzoate transport	-
/gene_family="4546"	beta-lactam resistance protein	45	3	9.89018e-15	1	0	-
/gene_family="10701"	calcineurin-like phosphoesterase family protein	143	3	3.16514e-80	0.94	0	-
/gene_family="2222"	cation transporter	40	3	1.45268e-19	1	6	P:cellular copper ion homeostasis; F:copper chaperone activity; P:response to zinc ion; P:detoxification of copper ion; P:response to silver ion; C:periplasmic space	-
/gene_family="6646"	cellulose synthesis regulatory protein	52	3	2.16861e-29	0.9867	0	-
/gene_family="4486"	chemotaxis protein domain protein	42	3	1.82345e-21	1	0	-
/gene_family="5230"	colicin i receptor precursor	40	3	7.71445e-22	0.99	0	-
/gene_family="3804"	conserved domain protein	52	3	1.12963e-29	1	0	-
/gene_family="6114"	dctp deaminase	56	3	1.14135e-30	1	1	F:dCTP deaminase activity	EC:3.5.4.13
/gene_family="11170"	d-galactonate transporter	150	3	8.27568e-87	1	0	-
/gene_family="9644"	diffuse adherence adhesin	1307	3	0	0.8	1	C:outer membrane	-
/gene_family="6348"	dna transfer protein	424	3	0	0.93	0	-
/gene_family="8595"	dna transfer protein	704	3	0	0.99	0	-
/gene_family="9553"	dna-binding partial	43	3	2.12068e-19	0.97	0	-
/gene_family="4406"	dna-binding protein	368	3	0	0.9733	1	F:sequence-specific DNA binding	-
/gene_family="8146"	e14 prophage 5-methylcytosine-specific restriction endonuclease b	277	3	0	0.9967	4	F:methyl-CpG binding; F:endonuclease activity; P:nucleic acid phosphodiester bond hydrolysis; P:DNA restriction-modification system	-
/gene_family="11869"	e14 prophage excisionase	81	3	1.36561e-51	1	3	F:DNA binding; F:nucleotide binding; P:DNA recombination	-
/gene_family="2691"	excisionase, partial	89	3	3.48795e-58	1	0	-
/gene_family="10905"	exonuclease subunit partial	190	3	1.01579e-126	1	0	-
/gene_family="7666"	exonuclease viii	41	3	4.49202e-19	0.9733	1	F:exonuclease activity	-
/gene_family="3127"	exotoxin paxa	1024	3	0	0.9933	3	C:extracellular region; F:calcium ion binding; P:pathogenesis	-
/gene_family="9093"	family protein	199	3	1.90765e-145	1	0	-
/gene_family="9518"	family protein type iv vi secretion system protein	205	3	2.18688e-140	0.9067	0	-
/gene_family="12255"	family transcriptional regulator	283	3	4.54211e-63	0.64	4	P:regulation of transcription, DNA-dependent; F:sequence-specific DNA binding; F:sequence-specific DNA binding transcription factor activity; F:DNA binding
/gene_family="9200"	family transcriptional regulator	92	3	8.72175e-59	0.9933	1	P:regulation of transcription, DNA-dependent	-
/gene_family="9065"	family type vi secretion protein	492	3	0	0.99	0	-
/gene_family="6951"	fermentative d-lactate dehydrogenase nad-dependent	69	3	1.80802e-27	0.99	0	-
/gene_family="9903"	fimbrial assembly protein	787	3	0	1	5	C:integral to membrane; C:cell outer membrane; P:transport; C:plasma membrane; F:transporter activity	-
/gene_family="7272"	fimbrial family protein	46	3	5.52516e-21	1	2	P:cell adhesion; C:pilus	-
/gene_family="2680"	fimbrial protein	163	3	1.21538e-99	0.9367	0	-
/gene_family="10527"	flavodoxin-like fold family partial	45	3	8.33986e-24	1	2	P:oxidation-reduction process; F:oxidoreductase activity	-
/gene_family="11654"	ftsk family protein	242	3	6.44372e-160	0.9967	6	P:cell cycle; C:integral to membrane; F:ATP binding; F:DNA binding; P:cell division; P:chromosome segregation	-
/gene_family="12049"	fumarase a domain protein	82	3	1.42627e-50	0.9733	1	F:fumarate hydratase activity	EC:4.2.1.2
/gene_family="2311"	fused transporter subunits of abc superfamily: membrane partial	220	3	1.68164e-122	1	0	-
/gene_family="11612"	glucose-1-phosphate partial	44	3	8.73993e-23	1	0	-
/gene_family="220"	glutamate decarboxylase	364	3	0	1	3	F:pyridoxal phosphate binding; P:glutamate metabolic process; F:glutamate decarboxylase activity	EC:4.1.1.15
/gene_family="11581"	glutathione synthetase	121	3	1.29884e-80	1	4	F:ATP binding; F:glutathione synthase activity; C:cytosol; P:glutathione biosynthetic process	EC:6.3.2.3
/gene_family="8201"	glycerol-3-phosphate cytidylyltransferase	40	3	1.82757e-20	1	7	F:kinase activity; P:biosynthetic process; F:nucleotidyltransferase activity; P:phosphorylation; F:transferase activity; F:glycerol-3-phosphate cytidylyltransferase activity; F:catalytic activity
/gene_family="3993"	glycolate permease glca	195	3	2.33236e-77	1	3	C:integral to plasma membrane; P:lactate transmembrane transport; F:lactate transmembrane transporter activity	-
/gene_family="6169"	glycosyl transferase 2 family protein	323	3	0	0.7533	1	F:transferase activity	-
/gene_family="8213"	glycosyl transferases group 1 family protein	382	3	0	0.8867	2	P:biosynthetic process; F:transferase activity	-
/gene_family="11292"	glycosyl transferases group 1 family protein	292	3	1.55766e-173	0.91	2	P:biosynthetic process; F:transferase activity	-
/gene_family="8573"	glycosyl transferases group 1 family protein	365	3	0	0.87	2	P:biosynthetic process; F:transferase activity	-
/gene_family="6554"	gp45	156	3	3.85268e-112	1	0	-
/gene_family="9133"	head binding family protein	664	3	0	0.9967	1	P:pathogenesis	-
/gene_family="5493"	heavy-metal-associated domain protein	311	3	9.69497e-158	1	4	F:metal ion binding; C:integral to membrane; P:metal ion transport; F:cation-transporting ATPase activity	-
/gene_family="10930"	helix-turn-helix family protein	51	3	3.82447e-25	0.9933	2	F:sequence-specific DNA binding; F:DNA binding
/gene_family="7204"	hemolysin d	478	3	0	0.99	5	P:transmembrane transport; F:protein transporter activity; C:integral to membrane; P:protein secretion; C:Gram-negative-bacterium-type cell wall	-
/gene_family="8248"	hemolysin-activating lysine-acyltransferase hlyc	141	3	1.84489e-100	0.9967	3	F:transferase activity, transferring acyl groups; C:cytoplasm; P:toxin metabolic process	-
/gene_family="4372"	hipa-like c-terminal domain protein	158	3	3.23952e-112	1	0	-
/gene_family="7147"	hnh endonuclease domain protein	53	3	4.60408e-30	1	2	F:nucleic acid binding; F:endonuclease activity
/gene_family="8782"	hypothetical protein	53	3	6.74409e-31	1	0	-
/gene_family="5875"	hypothetical protein	48	3	1.31291e-25	0.9567	0	-
/gene_family="8707"	hypothetical protein	68	3	1.3957e-40	1	2	P:cell adhesion; C:pilus	-
/gene_family="9209"	hypothetical protein	96	3	4.92128e-63	0.9933	1	P:regulation of transcription, DNA-dependent	-
/gene_family="9320"	hypothetical protein	38	3	1.08264e-14	0.8633	1	F:endonuclease activity	-
/gene_family="3100"	hypothetical protein	63	3	1.54227e-35	1	0	-
/gene_family="4448"	hypothetical protein	98	3	2.98878e-51	0.9833	0	-
/gene_family="10107"	hypothetical protein	40	3	7.13603e-20	0.98	0	-
/gene_family="6497"	hypothetical protein	550	3	0	0.8367	0	-
/gene_family="6336"	hypothetical protein	42	1	3.06764e-16	0.85	0	-
/gene_family="6501"	hypothetical protein	37	1	5.33759e-17	1	0	-
/gene_family="4822"	hypothetical protein	47	3	1.10425e-26	0.99	0	-
/gene_family="12071"	hypothetical protein	37	1	1.37155e-17	1	0	-
/gene_family="9661"	hypothetical protein	333	3	0	0.8433	0	-
/gene_family="5861"	hypothetical protein	46	3	3.70922e-23	0.98	0	-
/gene_family="8820"	hypothetical protein	445	3	0	0.98	0	-
/gene_family="8437"	hypothetical protein	40	1	8.93212e-20	1	0	-
/gene_family="9094"	hypothetical protein	38	3	3.54861e-19	0.99	0	-
/gene_family="6952"	hypothetical protein	44	3	9.37528e-24	0.99	0	-
/gene_family="6420"	hypothetical protein	158	3	6.66024e-93	0.8767	0	-
/gene_family="9956"	hypothetical protein	41	2	9.39278e-21	1	0	-
/gene_family="3652"	hypothetical protein	51	2	8.41906e-28	1	0	-
/gene_family="9568"	hypothetical protein	46	3	3.38245e-24	1	0	-
/gene_family="10614"	hypothetical protein	42	1	5.96972e-22	1	0	-
/gene_family="9787"	hypothetical protein	54	3	2.24991e-30	0.98	0	-
/gene_family="7674"	hypothetical protein	61	3	2.24397e-34	0.9367	0	-
/gene_family="11217"	hypothetical protein	46	1	8.43781e-11	1	0	-
/gene_family="10897"	hypothetical protein	54	3	2.73253e-23	1	0	-
/gene_family="11976"	hypothetical protein	223	3	7.75491e-165	0.9467	0	-
/gene_family="11450"	hypothetical protein	433	3	0	0.8567	0	-
/gene_family="7266"	hypothetical protein	125	3	8.27324e-86	1	0	-
/gene_family="8657"	hypothetical protein	41	3	7.32155e-20	1	0	-
/gene_family="9878"	hypothetical protein	58	3	1.92474e-33	0.9267	0	-
/gene_family="6983"	hypothetical protein	88	3	2.00489e-35	0.83	0	-
/gene_family="4844"	hypothetical protein	37	1	1.00533e-12	0.91	0	-
/gene_family="6861"	hypothetical protein	56	3	8.7482e-29	0.9667	0	-
/gene_family="12158"	hypothetical protein	261	3	7.33529e-36	0.97	0	-
/gene_family="6726"	hypothetical protein	216	3	5.43821e-140	0.93	0	-
/gene_family="9536"	hypothetical protein	51	3	2.98636e-28	0.9733	0	-
/gene_family="11260"	hypothetical protein	55	2	1.53628e-30	0.93	0	-
/gene_family="11934"	hypothetical protein	152	3	8.31755e-107	0.9933	0	-
/gene_family="11547"	hypothetical protein	69	3	1.14423e-42	1	0	-
/gene_family="2617"	hypothetical protein	42	1	9.69408e-11	0.97	0	-
/gene_family="8927"	hypothetical protein	44	1	6.30001e-23	1	0	-
/gene_family="5724"	hypothetical protein AB38_4991	234	3	2.76602e-152	0.9733	0	-
/gene_family="10253"	hypothetical protein AB67_0225	61	1	3.68177e-11	0.96	0	-
/gene_family="8934"	hypothetical protein AB92_5630	300	3	0	0.88	0	-
/gene_family="5464"	hypothetical protein AC65_0252	38	3	5.23489e-19	0.97	0	-
/gene_family="5828"	hypothetical protein CFNIH1_05850	86	3	9.27206e-53	0.9667	0	-
/gene_family="4572"	hypothetical protein CFNIH1_05865	50	1	1.58266e-11	1	0	-
/gene_family="8037"	hypothetical protein CFNIH1_05870	355	3	0	0.98	0	-
/gene_family="7258"	hypothetical protein K427_03380	99	3	4.16767e-66	0.9733	0	-
/gene_family="8874"	impa family protein	342	3	0	0.9267	0	-
/gene_family="8112"	integrase	374	3	0	0.99	0	-
/gene_family="598"	integrase core domain protein	513	3	0	1	2	F:nucleic acid binding; P:DNA integration	-
/gene_family="3220"	integrase core domain protein	202	3	9.18778e-130	0.98	2	F:nucleic acid binding; P:DNA integration	-
/gene_family="6655"	is1111 family protein transposase	117	3	3.21866e-81	0.9433	3	P:transposition, DNA-mediated; F:transposase activity; F:DNA binding	-
/gene_family="6943"	isocitrate dehydrogenase	54	3	1.5727e-30	1	5	F:NAD binding; F:isocitrate dehydrogenase (NADP+) activity; F:magnesium ion binding; P:tricarboxylic acid cycle; P:glyoxylate cycle	EC:1.1.1.42
/gene_family="1833"	istb-like atp binding family protein	248	3	9.33872e-161	1	6	P:transposition, DNA-mediated; F:DNA binding; F:ATP binding; F:nucleoside-triphosphatase activity; F:transposase activity; P:DNA integration	EC:3.6.1.15
/gene_family="1897"	k88 fimbrial protein a precursor	179	3	2.01238e-125	0.9867	2	P:cell adhesion; C:pilus	-
/gene_family="9324"	k88 fimbrial protein ad	287	3	0	0.71	2	P:cell adhesion; C:pilus	-
/gene_family="6265"	lysozyme family protein	54	3	3.15856e-32	1	0	-
/gene_family="2379"	major and minor subunit	265	3	0	0.98	2	P:cell adhesion; C:pilus	-
/gene_family="7349"	major and minor subunit	263	3	0	0.98	2	P:cell adhesion; C:pilus	-
/gene_family="12149"	mannose-1-phosphate guanylyltransferase mannose-6-phosphate isomerase	469	3	0	0.7667	3	P:polysaccharide biosynthetic process; F:isomerase activity; F:mannose-1-phosphate guanylyltransferase (GDP) activity	EC:2.7.7.22
/gene_family="915"	mechanosensitive ion channel family protein	38	3	7.72321e-18	1	2	C:membrane; P:transmembrane transport
/gene_family="9971"	membrane protein	252	3	2.45639e-138	0.97	4	P:transport; C:plasma membrane; C:integral to membrane; F:transporter activity	-
/gene_family="6777"	membrane protein	38	3	3.45384e-17	0.97	0	-
/gene_family="9642"	membrane protein	38	2	2.27176e-16	0.97	0	-
/gene_family="11568"	membrane protein	367	3	0	0.9867	0	-
/gene_family="3831"	membrane protein	38	3	7.35049e-15	0.94	0	-
/gene_family="10542"	membrane protein	155	3	4.90449e-102	0.9967	0	-
/gene_family="5699"	membrane protein	237	3	1.83185e-171	0.9367	0	-
/gene_family="11572"	membrane protein	152	3	8.60127e-97	1	0	-
/gene_family="5251"	molecular chaperone	258	3	6.92388e-175	0.98	3	P:pilus organization; P:cell wall organization; C:outer membrane-bounded periplasmic space	-
/gene_family="8060"	molybdate metabolism regulator domain protein	78	3	4.09223e-45	0.98	0	-
/gene_family="2180"	MULTISPECIES: hypothetical protein	37	3	2.66704e-18	0.97	0	-
/gene_family="10005"	MULTISPECIES: hypothetical protein	59	3	9.11417e-35	0.9933	0	-
/gene_family="3566"	MULTISPECIES: hypothetical protein	101	3	2.81082e-67	0.9967	0	-
/gene_family="6851"	MULTISPECIES: hypothetical protein	67	3	5.96185e-38	0.9933	0	-
/gene_family="8144"	MULTISPECIES: hypothetical protein	37	3	6.53203e-18	1	0	-
/gene_family="8583"	MULTISPECIES: hypothetical protein	144	3	2.46817e-77	1	0	-
/gene_family="9134"	MULTISPECIES: hypothetical protein	42	3	3.09742e-21	1	0	-
/gene_family="5447"	MULTISPECIES: hypothetical protein	56	3	3.74227e-31	0.9933	0	-
/gene_family="9674"	MULTISPECIES: hypothetical protein	49	3	3.75798e-27	0.99	0	-
/gene_family="7653"	mur ligase middle domain protein	76	3	2.35497e-30	1	0	-
/gene_family="5459"	---NA---	47	0			0	-
/gene_family="9463"	---NA---	50	0			0	-
/gene_family="3504"	---NA---	38	0			0	-
/gene_family="7442"	---NA---	49	0			0	-
/gene_family="8328"	---NA---	37	0			0	-
/gene_family="8259"	---NA---	45	0			0	-
/gene_family="10509"	---NA---	40	0			0	-
/gene_family="11745"	---NA---	41	0			0	-
/gene_family="5019"	---NA---	41	0			0	-
/gene_family="11527"	---NA---	52	0			0	-
/gene_family="10432"	---NA---	40	0			0	-
/gene_family="8837"	n-acetyltransferase gcn5	161	3	7.7097e-116	0.9867	1	F:N-acetyltransferase activity	EC:2.3.1
/gene_family="5965"	n-acetyltransferase gcn5	160	3	2.1726e-114	0.9967	1	F:N-acetyltransferase activity	EC:2.3.1
/gene_family="9575"	nika protein	107	3	6.34548e-69	1	11	F:DNA-directed RNA polymerase activity; P:Mo-molybdopterin cofactor biosynthetic process; F:metal ion binding; F:guanylyltransferase activity; P:regulation of transcription, DNA-dependent; F:DNA topoisomerase type I activity; F:DNA binding; P:RNA biosynthetic process; C:cytoplasm; P:unidirectional conjugation; F:GTP binding	EC:5.99.1.2; EC:2.7.7.6
/gene_family="10374"	o-antigen transporter	308	3	0	0.7267	2	P:polysaccharide biosynthetic process; C:membrane	-
/gene_family="9814"	oligopeptidase b	227	3	1.3862e-149	1	2	F:serine-type endopeptidase activity; P:proteolysis	EC:3.4.21
/gene_family="10475"	osmosensitive k+ channel his kinase sensor domain protein	327	3	0	0.9933	4	F:phosphorelay sensor kinase activity; P:signal transduction by phosphorylation; P:phosphorelay signal transduction system; C:membrane	EC:2.7.3
/gene_family="390"	outer membrane autotransporter barrel domain protein	106	3	1.34857e-67	1	1	C:outer membrane	-
/gene_family="9882"	outer membrane efflux family protein	129	3	1.53793e-84	1	0	-
/gene_family="4335"	partial	131	3	1.8731e-89	1	0	-
/gene_family="11492"	penicillin-binding protein 6 (d-alanyl-d-alanine carboxypeptidase) partial	123	3	2.90331e-83	1	2	P:proteolysis; F:serine-type D-Ala-D-Ala carboxypeptidase activity	EC:3.4.16.4
/gene_family="7082"	pentapeptide repeats family protein	104	3	2.1348e-42	0.9967	0	-
/gene_family="5292"	peptidase c39	707	3	0	0.9967	9	F:protein transporter activity; P:protein secretion by the type I secretion system; C:type I protein secretion system complex; C:integral to membrane; F:ATPase activity, coupled to transmembrane movement of substances; P:proteolysis; F:peptidase activity; P:ATP catabolic process; F:ATP binding	-
/gene_family="2297"	peptidase s24	112	3	1.19622e-72	1	1	F:sequence-specific DNA binding	-
/gene_family="10781"	periplasmic trehalase domain protein	40	2	7.13348e-13	0.845	2	F:alpha,alpha-trehalase activity; P:metabolic process	EC:3.2.1.28
/gene_family="2930"	pf09909 domain protein	84	3	7.88362e-52	0.9933	0	-
/gene_family="1664"	phage integrase family protein	87	3	1.83802e-58	1	3	F:DNA binding; P:DNA integration; P:DNA recombination	-
/gene_family="8275"	phage minor tail protein l	45	3	5.74777e-20	0.9367	0	-
/gene_family="7750"	phage protein	57	3	1.88232e-30	1	0	-
/gene_family="6248"	phage protein	191	3	3.33979e-124	0.9967	0	-
/gene_family="9238"	phosphate transporter family protein	192	3	3.75943e-73	1	0	-
/gene_family="6941"	phosphodiesterase domain protein	43	2	1.51814e-22	1	1	F:hydrolase activity	-
/gene_family="8430"	phosphoenolpyruvate partial	102	3	4.82235e-65	0.9867	0	-
/gene_family="12054"	phosphogluconate dehydratase domain protein	187	3	1.21795e-113	1	2	F:phosphogluconate dehydratase activity; P:metabolic process	EC:4.2.1.12
/gene_family="8937"	phosphomannomutase	478	3	0	0.9933	2	F:phosphomannomutase activity; P:carbohydrate metabolic process	EC:5.4.2.8
/gene_family="9356"	phosphotriesterase domain protein	68	3	2.38354e-43	1	3	F:zinc ion binding; F:hydrolase activity, acting on ester bonds; P:catabolic process	-
/gene_family="1610"	plasmid stabilization system family protein	91	3	1.24393e-59	0.9867	0	-
/gene_family="9144"	polysaccharide deacetylase family protein	290	3	0	1	2	F:hydrolase activity, acting on carbon-nitrogen (but not peptide) bonds; P:carbohydrate metabolic process	-
/gene_family="8428"	potassium-transporting atpase a chain	121	3	2.31699e-50	0.9933	3	C:plasma membrane; P:potassium ion transport; F:potassium-transporting ATPase activity	EC:3.6.3.12
/gene_family="11803"	presumed portal vertex partial	57	3	9.98468e-33	1	0	-
/gene_family="1188"	prophage lambda integrase	375	3	0	0.9933	0	-
/gene_family="9430"	protease 4 domain partial	142	3	9.00463e-68	0.98	0	-
/gene_family="5922"	protein	49	3	2.01721e-24	0.97	1	C:membrane	-
/gene_family="6233"	protein	72	3	9.84276e-44	0.9933	1	P:response to DNA damage stimulus	-
/gene_family="7851"	protein trai	652	3	0	0.99	6	F:ATP binding; F:hydrolase activity, acting on acid anhydrides, in phosphorus-containing anhydrides; P:DNA duplex unwinding; F:DNA helicase activity; F:DNA binding; P:conjugation
/gene_family="6820"	pts system -diacetylchitobiose-specific transporter subunit iic	63	3	5.2348e-35	1	1	F:protein-N(PI)-phosphohistidine-sugar phosphotransferase activity	EC:2.7.1.69
/gene_family="10960"	putative transposase	99	3	4.5925e-36	0.86	0	-
/gene_family="9562"	Putative uncharacterized protein	309	3	0	0.9067	0	-
/gene_family="10753"	repfib replication a domain protein	45	3	4.34639e-21	0.95	0	-
/gene_family="4672"	replication a partial	57	3	3.65552e-33	0.9733	0	-
/gene_family="5877"	replication initiation protein	37	3	2.68893e-18	0.98	0	-
/gene_family="6162"	reverse transcriptase	410	3	0	0.9933	3	F:RNA binding; F:RNA-directed DNA polymerase activity; P:RNA-dependent DNA replication	EC:2.7.7.49
/gene_family="2476"	rha family transcriptional regulator	141	3	3.75909e-88	1	0	-
/gene_family="11069"	ribonucleotide barrel domain protein	205	3	7.20726e-150	0.9933	2	P:oxidation-reduction process; P:DNA replication	-
/gene_family="7625"	rna 3 -terminal phosphate cyclase family protein	73	3	1.63024e-44	1	2	F:catalytic activity; P:metabolic process	-
/gene_family="8557"	rtr1 rpap2 family protein	58	3	9.42347e-34	0.9867	0	-
/gene_family="8268"	short-chain-fatty-acid-- ligase	188	3	2.6082e-103	0.99	2	F:ligase activity; P:metabolic process	-
/gene_family="10724"	signal peptide protein	213	3	7.19988e-100	0.72	0	-
/gene_family="9989"	sira-like family protein	38	3	3.90136e-19	1	0	-
/gene_family="10443"	tail fiber assembly protein	114	3	6.74344e-61	0.8667	0	-
/gene_family="10841"	terminase large subunit domain protein	88	3	4.8327e-58	0.9867	0	-
/gene_family="10571"	tetracycline resistance protein	391	3	0	0.99	4	C:integral to membrane; C:plasma membrane; P:transmembrane transport; F:transporter activity	-
/gene_family="4915"	tetracycline resistance regulatory protein	219	3	1.1148e-158	0.9967	5	P:response to antibiotic; F:metal ion binding; F:DNA binding; P:transcription, DNA-dependent; P:negative regulation of transcription, DNA-dependent	-
/gene_family="11861"	transcriptional family	247	3	6.38832e-178	1	4	P:transcription, DNA-dependent; F:sequence-specific DNA binding transcription factor activity; F:sequence-specific DNA binding; P:regulation of transcription, DNA-dependent	-
/gene_family="4916"	transposase	234	3	2.7581e-173	1	10	F:metal ion binding; F:helicase activity; P:nucleic acid phosphodiester bond hydrolysis; P:transposition, DNA-mediated; F:DNA binding; P:DNA restriction-modification system; F:nucleotidyltransferase activity; F:Type II site-specific deoxyribonuclease activity; F:transposase activity; P:DNA integration	EC:3.1.21.4
/gene_family="6942"	transposase	92	3	2.63534e-47	0.9033	3	P:transposition, DNA-mediated; F:transposase activity; F:DNA binding	-
/gene_family="10844"	transposase	42	1	2.06495e-18	0.92	0	-
/gene_family="8481"	transposase	340	3	0	0.9733	0	-
/gene_family="3001"	transposase family protein	101	3	2.41038e-66	1	3	P:transposition, DNA-mediated; F:transposase activity; F:DNA binding	-
/gene_family="9042"	transposase family protein	217	3	2.24148e-136	0.92	0	-
/gene_family="9591"	transposase for insertion sequence is3a b c d e fa	58	1	2.24938e-12	0.7	0	-
/gene_family="6431"	transposase insg for insertion sequence element is4	390	3	0	0.99	3	P:transposition, DNA-mediated; F:transposase activity; F:DNA binding	-
/gene_family="11808"	transposase is partial	68	3	8.75964e-30	1	0	-
/gene_family="9408"	transposase is116 is110 is902 family protein	54	3	1.65627e-29	0.98	3	F:transposase activity; P:transposition, DNA-mediated; F:DNA binding
/gene_family="10830"	transposase is116 is110 is902 family protein	58	3	1.18522e-26	0.8533	0	-
/gene_family="1823"	tryptophan synthase subunit beta	37	3	1.52822e-17	1	6	P:tryptophan metabolic process; F:tryptophan synthase activity; P:cellular amino acid biosynthetic process; F:lyase activity; P:aromatic amino acid family biosynthetic process; P:tryptophan biosynthetic process
/gene_family="10708"	type i restriction enzyme r family partial	50	3	2.86026e-28	1	0	-
/gene_family="10260"	type i restriction modification dna specificity domain protein	123	3	3.57847e-73	1	2	P:DNA modification; F:DNA binding	-
/gene_family="10691"	type i restriction modification dna specificity domain protein	107	3	6.09679e-71	1	2	P:DNA modification; F:DNA binding	-
/gene_family="11460"	type iii restriction res partial	381	3	0	0.9967	10	F:helicase activity; F:hydrolase activity; F:DNA binding; F:nucleic acid binding; F:nucleotide binding; P:DNA modification; F:ATP binding; F:catalytic activity; F:endonuclease activity; F:Type I site-specific deoxyribonuclease activity
/gene_family="9752"	type vi secretion 1 family	843	3	0	0.9167	2	F:nucleoside-triphosphatase activity; F:ATP binding	EC:3.6.1.15
/gene_family="10207"	type vi secretion protein	354	3	0	0.8833	0	-
/gene_family="9488"	type vi secretion protein	39	3	1.07288e-17	0.95	0	-
/gene_family="6661"	type vi secretion protein	600	3	0	0.9967	0	-
/gene_family="8371"	type vi secretion protein	458	3	0	0.9067	0	-
/gene_family="5130"	type vi secretion protein	658	3	0	0.96	0	-
/gene_family="5402"	type vi secretion protein	82	3	1.30134e-51	1	0	-
/gene_family="8422"	type vi secretion protein	122	3	7.76092e-83	1	0	-
/gene_family="7390"	type vi secretion protein	310	3	0	0.9633	0	-
/gene_family="10085"	type vi secretion protein	133	3	2.09914e-87	0.9267	0	-
/gene_family="10909"	tyrr transcriptional dual regulator	163	3	4.43914e-114	1	7	P:regulation of transcription, DNA-dependent; F:ATP binding; P:transcription, DNA-dependent; F:nucleotide binding; F:nucleoside-triphosphatase activity; F:transcription factor binding; F:DNA binding
/gene_family="10705"	upf0033 protein yedf	39	3	1.40534e-19	0.99	0	-
/gene_family="10496"	y4bn protein	837	3	0	0.8867	0	-

## Sheet: VL2732 unique
Seq. Name	Seq. Description	Seq. Length	#Hits	min. eValue	mean Similarity	#GOs	GOs	Enzyme Codes	InterProScan
/gene_family="5391"	( -dihydroxybenzoyl)adenylate synthase	525	3	0	0.9933	14	F:oxo-acid-lyase activity; P:negative regulation of transcription from RNA polymerase II promoter; F:(2,3-dihydroxybenzoyl)adenylate synthase activity; F:ligase activity; F:oxidoreductase activity; C:integral to membrane; P:biosynthetic process; F:isochorismate synthase activity; F:ATPase activity, coupled to transmembrane movement of substances; P:transmembrane transport; P:oxidation-reduction p…	(5.4) Intramolecular transferases (mutases); (2.7) Transferring phosphorous-containing groups
/gene_family="10853"	4-alpha-l-fucosyltransferase	180	3	5.28075e-87	0.7967	0	-
/gene_family="5048"	abc 3 transport family protein	285	3	1.74254e-173	0.9967	4	F:ATPase activity, coupled to transmembrane movement of substances; P:transport; F:ATP binding; C:integral to membrane	-
/gene_family="7628"	abc transporter family protein	736	3	0	0.9967	0	-
/gene_family="8818"	abc-2 type transporter family protein	192	3	1.47801e-120	1	5	F:ATPase activity, coupled to transmembrane movement of substances; F:transferase activity, transferring glycosyl groups; P:transport; F:ATP binding; C:membrane	-
/gene_family="6753"	acyltransferase family protein	342	3	0	1	0	-
/gene_family="3587"	adhesin	46	3	3.92802e-23	1	0	-
/gene_family="9551"	allantoin permease	85	3	3.94687e-46	0.98	0	-
/gene_family="8559"	amino acid permease family protein	467	3	0	1	3	C:integral to membrane; F:amino acid transmembrane transporter activity; P:amino acid transmembrane transport	-
/gene_family="7555"	antirestriction family protein	52	3	5.38178e-28	0.98	0	-
/gene_family="8222"	bacterial regulatory helix-turn-helix family protein	247	3	1.67457e-151	0.9933	4	P:transcription, DNA-dependent; F:sequence-specific DNA binding transcription factor activity; F:sequence-specific DNA binding; P:regulation of transcription, DNA-dependent	-
/gene_family="9520"	bacterial regulatory helix-turn-helix family protein	143	3	4.00407e-102	1	0	-
/gene_family="3238"	bacteriophage ci repressor protein	109	3	2.05175e-60	1	2	P:negative regulation of transcription, DNA-dependent; F:DNA binding	-
/gene_family="6486"	binding--dependent transport system inner membrane component family protein	120	3	6.60658e-78	1	5	P:iron ion homeostasis; C:integral to membrane; P:ion transport; C:plasma membrane; F:transporter activity	-
/gene_family="2108"	c4-dicarboxylate abc transporter	39	3	1.15673e-18	0.99	0	-
/gene_family="11243"	carbon-nitrogen hydrolase family protein	83	3	7.61598e-53	1	5	P:nitrogen compound metabolic process; F:hydrolase activity, acting on carbon-nitrogen (but not peptide) bonds; F:transferase activity; F:hydrolase activity; F:transferase activity, transferring acyl groups
/gene_family="8482"	carbon-nitrogen hydrolase family protein	77	3	1.21997e-46	1	3	P:nitrogen compound metabolic process; F:hydrolase activity, acting on carbon-nitrogen (but not peptide) bonds; F:hydrolase activity
/gene_family="6576"	cell division protein	81	3	3.4671e-47	1	5	C:cell division site part; P:cytokinesis by binary fission; C:cytoplasm; F:identical protein binding; P:barrier septum assembly	-
/gene_family="1408"	chelated iron transport system membrane protein yfeb	275	3	0	1	3	P:ATP catabolic process; F:ATP binding; F:ATPase activity	(3.6) Acting on acid anhydrides
/gene_family="7979"	chorismate mutase i prephenate dehydratase	165	3	1.50408e-34	0.9333	6	C:cytoplasm; P:tyrosine biosynthetic process; P:chorismate metabolic process; F:chorismate mutase activity; P:L-phenylalanine biosynthetic process; F:prephenate dehydratase activity	(4.2) Carbon-oxygen lyases; (5.4) Intramolecular transferases (mutases)
/gene_family="10676"	class ii aldolase and adducin n-terminal domain protein	84	3	5.53994e-55	1	1	F:L-ribulose-phosphate 4-epimerase activity	(5.1) Racemases and epimerases
/gene_family="10389"	conserved domain protein	333	3	0	0.9933	0	-
/gene_family="8756"	cytochrome c biogenesis family protein	96	3	1.01176e-62	0.9933	0	-
/gene_family="5688"	cytoplasmic protein	135	3	4.61808e-73	0.9733	0	-
/gene_family="7127"	cytoplasmic protein	112	3	4.47612e-78	1	0	-
/gene_family="5156"	dead deah box helicase family partial	238	3	5.52957e-129	0.9967	0	-
/gene_family="7755"	dead deah box helicase family protein	723	3	0	0.9967	3	F:nucleic acid binding; F:ATP binding; F:ATP-dependent helicase activity	-
/gene_family="11998"	dead deah box helicase-like protein	1177	3	0	0.99	3	F:nucleic acid binding; F:ATP binding; F:ATP-dependent helicase activity	-
/gene_family="5058"	dna adenine methylase	285	3	0	0.9967	3	P:DNA methylation on adenine; F:site-specific DNA-methyltransferase (adenine-specific) activity; F:nucleic acid binding	(2.1) Transferring one-carbon groups
/gene_family="3251"	dna ligase b domain protein	43	3	5.96146e-22	1	1	F:DNA ligase (NAD+) activity	(6.5) Forming phosphoric ester bonds
/gene_family="12091"	domain partial	41	3	1.11308e-19	1	0	-
/gene_family="6170"	d-tagatose- -bisphosphate aldolase subunit	132	3	2.10043e-92	0.9867	0	-
/gene_family="5561"	eal domain protein	42	3	1.25113e-21	1	0	-
/gene_family="8108"	eal domain protein	238	3	1.97112e-175	0.9967	0	-
/gene_family="10339"	erf superfamily partial	67	3	1.16724e-39	1	0	-
/gene_family="5126"	esterase partial	96	3	1.94291e-32	1	0	-
/gene_family="963"	exonuclease	174	3	2.70322e-127	0.9967	3	P:nucleic acid phosphodiester bond hydrolysis; F:DNA binding; F:exonuclease activity	-
/gene_family="3612"	exonuclease	127	3	6.69815e-87	0.9967	0	-
/gene_family="5102"	fad binding domain protein	569	3	0	0.99	0	-
/gene_family="4951"	family phage conjugal plasmid c-4 type zinc finger protein	75	3	2.492e-35	0.98	0	-
/gene_family="3898"	family transcriptional regulator	319	3	0	1	4	P:transcription, DNA-dependent; F:sequence-specific DNA binding transcription factor activity; F:sequence-specific DNA binding; P:regulation of transcription, DNA-dependent	-
/gene_family="6250"	fels-2 prophage protein	113	3	3.1452e-74	1	0	-
/gene_family="5319"	fil domain protein	98	3	2.23009e-66	1	0	-
/gene_family="12174"	fimbrial family protein	216	3	1.20407e-144	1	2	P:cell adhesion; C:pilus	-
/gene_family="10763"	fimbrial protein	202	3	2.29901e-109	1	2	P:cell adhesion; C:pilus	-
/gene_family="11957"	fimbrial protein	324	3	0	1	2	P:cell adhesion; C:pilus	-
/gene_family="10336"	fimbrial usher family protein	246	3	1.20715e-177	1	5	C:integral to membrane; C:cell outer membrane; P:transport; C:plasma membrane; F:transporter activity	-
/gene_family="1146"	flagellar biosynthesis protein	125	3	1.20179e-83	1	0	-
/gene_family="5570"	flhb family protein	55	3	1.08853e-19	1	2	C:membrane; P:protein secretion	-
/gene_family="8449"	gamma-glutamyl-gaba hydrolase	40	3	1.83077e-19	1	1	F:gamma-glutamyl-gamma-aminobutyrate hydrolase activity	(3.5) Acting on carbon-nitrogen bonds, other than peptide bonds
/gene_family="11083"	glutamine amidotransferase class-i family protein	54	3	5.86018e-29	1	4	F:hydrolase activity; P:glutamine metabolic process; F:gamma-glutamyl-gamma-aminobutyrate hydrolase activity; F:transferase activity
/gene_family="5876"	glycosyl transferases group 1 family protein	327	3	0	0.9	2	P:biosynthetic process; F:transferase activity
/gene_family="8444"	glycosyl transferases group 1 family protein	259	3	1.99254e-177	0.9967	2	P:biosynthetic process; F:transferase activity	-
/gene_family="7698"	glycosyl transferases group 1 family protein	375	3	0	1	0	-
/gene_family="8518"	glycosyl transferases group 1 family protein	407	3	0	0.9467	0	-
/gene_family="8160"	glycosyl transferases group 1 family protein	376	3	0	0.9967	0	-
/gene_family="8034"	glycosyl transferases group 1 family protein	390	3	0	0.9933	0	-
/gene_family="8121"	glycosyl transferases group 1 family protein	381	3	0	1	0	-
/gene_family="10073"	gntp permease family protein	169	3	1.99798e-70	0.9433	0	-
/gene_family="9683"	Gp37	183	3	4.0184e-99	0.8433	0	-
/gene_family="58"	gp45	96	3	3.56839e-60	0.9733	0	-
/gene_family="7449"	gram-negative pili assembly c-terminal domain protein	233	3	9.9238e-153	0.9933	3	P:pilus organization; P:cell wall organization; C:outer membrane-bounded periplasmic space	-
/gene_family="5831"	gspl periplasmic domain protein	56	3	5.73521e-33	1	0	-
/gene_family="3422"	haloacid dehalogenase	278	3	0	0.9933	2	P:metabolic process; F:hydrolase activity	-
/gene_family="11522"	haloacid dehalogenase-like hydrolase family protein	293	3	0	0.98	0	-
/gene_family="7066"	heparinase ii iii-like family protein	551	3	0	0.8867	0	-
/gene_family="7904"	histidine kinase	46	3	2.89225e-21	1	0	-
/gene_family="1375"	hmwp1 nonribosomal peptide polyketide synthase	3163	3	0	0.99	3	P:biosynthetic process; F:hydrolase activity, acting on ester bonds; F:transferase activity	-
/gene_family="8506"	homocysteine s-methyltransferase	310	3	0	0.9967	5	F:metal ion binding; F:homocysteine S-methyltransferase activity; P:methionine biosynthetic process; P:methylation; P:response to DNA damage stimulus	(2.1) Transferring one-carbon groups
/gene_family="8416"	hsp20 alpha crystallin family protein	189	3	1.62251e-122	0.9933	1	P:response to stress	-
/gene_family="8836"	hydroxypyruvate isomerase	122	3	3.58307e-83	0.9867	1	F:hydroxypyruvate isomerase activity	(5.3) Intramolecular oxidoreductases
/gene_family="10279"	hypothetical protein	134	3	4.56238e-84	0.9933	0	-
/gene_family="9128"	hypothetical protein	300	3	8.80428e-49	0.7967	0	-
/gene_family="10940"	hypothetical protein	39	3	3.15905e-17	0.99	0	-
/gene_family="8113"	hypothetical protein	58	3	6.47464e-21	1	0	-
/gene_family="8851"	hypothetical protein	92	3	1.24918e-59	0.9733	0	-
/gene_family="6702"	hypothetical protein	96	3	4.03991e-61	1	0	-
/gene_family="7331"	hypothetical protein	1040	3	0	0.9967	0	-
/gene_family="9020"	hypothetical protein	38	1	1.82945e-05	1	0	-
/gene_family="10182"	hypothetical protein	48	1	7.25008e-26	1	0	-
/gene_family="6437"	hypothetical protein	60	2	7.30122e-28	0.855	0	-
/gene_family="5553"	hypothetical protein	41	1	4.27532e-21	1	0	-
/gene_family="9216"	hypothetical protein	42	3	1.6915e-22	1	0	-
/gene_family="6280"	hypothetical protein	39	3	7.08249e-19	0.98	0	-
/gene_family="6334"	hypothetical protein	52	3	5.69417e-30	0.9733	0	-
/gene_family="5691"	hypothetical protein	50	3	5.62942e-28	0.9867	0	-
/gene_family="11459"	hypothetical protein	38	3	1.77697e-18	0.99	0	-
/gene_family="11651"	hypothetical protein	37	1	1.30133e-14	0.94	0	-
/gene_family="12112"	hypothetical protein	561	3	0	0.8267	0	-
/gene_family="11706"	hypothetical protein	763	3	0	0.7467	0	-
/gene_family="7377"	hypothetical protein	43	3	9.48011e-20	0.98	0	-
/gene_family="4180"	hypothetical protein	43	3	3.9523e-20	0.99	0	-
/gene_family="9249"	hypothetical protein	48	3	3.52565e-25	0.99	0	-
/gene_family="9578"	hypothetical protein	57	3	5.69082e-33	1	0	-
/gene_family="6392"	hypothetical protein	705	3	0	0.9933	0	-
/gene_family="10704"	hypothetical protein	45	3	2.89874e-23	0.99	0	-
/gene_family="4452"	hypothetical protein	40	3	1.35571e-05	0.9833	0	-
/gene_family="6146"	hypothetical protein	38	3	2.16284e-19	1	0	-
/gene_family="8987"	hypothetical protein	340	3	0	0.9967	0	-
/gene_family="8472"	hypothetical protein	43	3	3.9097e-22	1	0	-
/gene_family="10209"	hypothetical protein	46	3	1.28242e-24	0.98	0	-
/gene_family="8179"	hypothetical protein	50	3	5.00406e-26	1	0	-
/gene_family="1519"	hypothetical protein	104	3	1.5887e-56	0.9967	0	-
/gene_family="6081"	hypothetical protein	77	3	7.56614e-28	0.9867	0	-
/gene_family="6580"	hypothetical protein	58	3	3.34916e-34	1	0	-
/gene_family="3704"	hypothetical protein	364	3	7.55301e-82	0.6167	0	-
/gene_family="9855"	hypothetical protein	37	3	1.1756e-15	0.97	0	-
/gene_family="10544"	hypothetical protein	54	3	1.03219e-30	0.9233	0	-
/gene_family="11554"	hypothetical protein	251	3	0	0.7233	0	-
/gene_family="5008"	hypothetical protein	54	3	1.50839e-31	0.9933	0	-
/gene_family="10557"	hypothetical protein AB22_5036	56	3	1.05634e-32	1	0	-
/gene_family="11649"	hypothetical protein AB53_2316	60	3	2.28678e-35	0.9867	0	-
/gene_family="5967"	hypothetical protein AC13_2397	60	3	5.89806e-37	0.9867	0	-
/gene_family="9064"	hypothetical protein AC13_5561	50	3	2.00168e-27	0.99	0	-
/gene_family="4153"	hypothetical protein AD37_3632	100	3	1.12405e-60	0.96	0	-
/gene_family="11428"	hypothetical protein P820_01255	392	3	0	1	0	-
/gene_family="12115"	hypothetical protein SEEM315_02588	40	2	2.76385e-20	0.935	0	-
/gene_family="12238"	hypothetical protein, partial	59	3	3.96778e-09	0.7267	0	-
/gene_family="1569"	hypothetical protein, partial	276	3	1.55092e-176	0.99	0	-
/gene_family="11571"	impa-related n-terminal family protein	454	3	0	0.9933	0	-
/gene_family="11535"	inner membrane transport ydhp domain protein	137	3	4.77218e-81	0.9933	2	P:transmembrane transport; C:integral to membrane	-
/gene_family="1151"	integrase core domain protein	128	3	3.73582e-88	0.9933	0	-
/gene_family="499"	iron periplasmic-binding protein	294	3	0	1	3	P:metal ion transport; F:metal ion binding; P:cell adhesion	-
/gene_family="9153"	istb-like atp binding family protein	949	3	0	0.9933	0	-
/gene_family="11325"	kap family p-loop domain protein	74	3	1.85363e-43	1	0	-
/gene_family="11174"	l-asparagine permease domain protein	119	3	3.57056e-82	0.9967	3	C:integral to membrane; F:amino acid transmembrane transporter activity; P:amino acid transmembrane transport	-
/gene_family="146"	manganese iron transport system permease	285	3	8.39196e-172	0.9967	4	F:ATPase activity, coupled to transmembrane movement of substances; P:transport; F:ATP binding; C:integral to membrane	-
/gene_family="9621"	membrane protein	140	3	7.09716e-73	0.9933	2	C:integral to membrane; F:transferase activity	-
/gene_family="7314"	membrane protein	41	3	9.17868e-19	0.98	0	-
/gene_family="8075"	membrane protein	37	3	1.86677e-14	1	0	-
/gene_family="11526"	membrane protein	41	2	3.09243e-18	1	0	-
/gene_family="5966"	membrane protein	413	3	0	0.9933	0	-
/gene_family="7379"	membrane protein	416	3	0	0.8667	0	-
/gene_family="5076"	membrane protein	95	3	2.09591e-52	1	0	-
/gene_family="11624"	membrane protein	46	3	7.51012e-23	1	0	-
/gene_family="8738"	metal-binding partial	42	3	1.26666e-19	1	1	F:hydrolase activity	-
/gene_family="5626"	metal-dependent hydrolase	243	3	8.27899e-179	0.9933	0	-
/gene_family="6046"	mfs signal transducer	426	3	0	0.9967	2	P:transmembrane transport; C:integral to membrane	-
/gene_family="2399"	mobile element protein	37	3	2.73102e-18	1	0	-
/gene_family="11927"	mrna interferase	66	3	4.86933e-41	1	9	P:nucleic acid phosphodiester bond hydrolysis; P:negative regulation of translation; P:regulation of transcription, DNA-dependent; F:endoribonuclease activity; P:single-species biofilm formation; P:quorum sensing; P:regulation of mRNA stability; F:protein binding; P:transcription, DNA-dependent	-
/gene_family="9266"	MULTISPECIES: hypothetical protein	57	2	3.46927e-32	1	0	-
/gene_family="8881"	MULTISPECIES: hypothetical protein	167	3	1.44975e-114	0.98	0	-
/gene_family="6502"	MULTISPECIES: hypothetical protein	44	3	1.20516e-23	0.99	0	-
/gene_family="6860"	MULTISPECIES: hypothetical protein	45	3	7.77568e-24	0.99	0	-
/gene_family="11431"	MULTISPECIES: hypothetical protein	93	3	8.5729e-59	1	0	-
/gene_family="6624"	MULTISPECIES: hypothetical protein	46	1	6.17762e-25	1	0	-
/gene_family="11622"	MULTISPECIES: hypothetical protein	51	3	4.42985e-27	1	0	-
/gene_family="10983"	MULTISPECIES: hypothetical protein	381	3	0	1	0	-
/gene_family="10971"	MULTISPECIES: hypothetical protein	845	3	0	0.99	0	-
/gene_family="11638"	MULTISPECIES: hypothetical protein	259	3	3.42113e-180	0.9833	0	-
/gene_family="5451"	MULTISPECIES: hypothetical protein	42	3	2.2335e-21	1	0	-
/gene_family="9450"	multispecies: phosphoesterase	549	3	0	0.9967	1	F:hydrolase activity	-
/gene_family="11874"	---NA---	45	0			0	-
/gene_family="11764"	---NA---	40	0			0	-
/gene_family="9362"	---NA---	45	0			0	-
/gene_family="9372"	---NA---	79	0			0	-
/gene_family="11659"	---NA---	39	0			0	-
/gene_family="10709"	---NA---	37	0			0	-
/gene_family="11870"	---NA---	37	0			0	-
/gene_family="11888"	nitrogen regulatory protein p-ii 2	50	3	8.14321e-25	1	3	P:regulation of nitrogen utilization; F:enzyme regulator activity; P:regulation of catalytic activity	-
/gene_family="8153"	nitrogen regulatory protein p-ii 2	58	3	2.06409e-33	0.9933	3	P:regulation of nitrogen utilization; F:enzyme regulator activity; P:regulation of catalytic activity	-
/gene_family="11987"	o-antigen ligase like membrane family protein	311	2	1.71578e-162	0.85	0	-
/gene_family="11617"	peptidase s15	85	3	8.47052e-56	0.9933	0	-
/gene_family="5374"	pesticin receptor	673	3	0	1	8	F:receptor activity; F:siderophore transmembrane transporter activity; C:plasma membrane; F:iron ion binding; C:cell outer membrane; P:ion transport; C:integral to membrane; P:siderophore transmembrane transport	-
/gene_family="6745"	pf07131 domain protein	37	3	7.098e-17	0.99	0	-
/gene_family="7772"	pf08878 domain protein	300	3	0	1	0	-
/gene_family="3933"	phage integrase	507	3	0	0.9933	3	F:DNA binding; P:DNA integration; P:DNA recombination	-
/gene_family="7871"	phage integrase	556	3	0	1	3	F:DNA binding; P:DNA integration; P:DNA recombination	-
/gene_family="1563"	phage integrase family protein	154	3	9.19433e-109	1	3	F:DNA binding; P:DNA integration; P:DNA recombination	-
/gene_family="11103"	phage protein	267	3	0	0.9667	0	-
/gene_family="3809"	phage protein	71	3	4.37123e-45	1	0	-
/gene_family="2864"	phage regulatory cii family protein	169	3	4.3994e-120	1	0	-
/gene_family="11834"	phage tail tape measure lambda family	498	3	0	0.9933	0	-
/gene_family="6521"	phage tail tape measure tp901 core region	630	3	0	0.99	0	-
/gene_family="11924"	phosphate-starvation-inducible e family protein	165	3	1.62053e-85	0.9933	0	-
/gene_family="10309"	phosphotriesterase family protein	108	3	1.62065e-72	1	3	F:zinc ion binding; F:aryldialkylphosphatase activity; P:catabolic process	(3.1) Acting on ester bonds
/gene_family="6450"	pilz domain protein	277	3	0	1	4	F:cellulose synthase (UDP-forming) activity; F:cyclic-di-GMP binding; P:UDP-glucose metabolic process; C:membrane	(2.4) Glycosyltransferases
/gene_family="973"	potassium transporter	485	3	0	1	4	C:plasma membrane; P:potassium ion transmembrane transport; F:potassium ion symporter activity; C:integral to membrane	-
/gene_family="7192"	prophage tail length tape measure family protein	559	3	0	0.99	0	-
/gene_family="11789"	protein ea47	410	3	0	0.9933	0	-
/gene_family="8382"	pts galactitol transporter subunit iib	116	3	2.72294e-74	0.9967	1	F:protein-N(PI)-phosphohistidine-sugar phosphotransferase activity	(2.7) Transferring phosphorous-containing groups
/gene_family="7855"	putrescine transport system permease protein poth	155	3	3.87354e-94	1	4	P:transport; C:plasma membrane; C:integral to membrane; F:transporter activity	-
/gene_family="11342"	receptor domain protein	119	3	1.54982e-81	1	0	-
/gene_family="7693"	recombination and repair protein	269	3	0	1	2	F:DNA binding; P:DNA metabolic process	-
/gene_family="4196"	regulatory protein	60	3	6.95985e-34	1	1	F:DNA binding	-
/gene_family="5600"	replication protein for prophage	804	3	0	0.9933	2	F:hydrolase activity, acting on ester bonds; P:DNA replication	-
/gene_family="10629"	restriction endonuclease	477	3	0	0.99	4	F:endonuclease activity; P:nucleic acid phosphodiester bond hydrolysis; P:DNA restriction-modification system; F:DNA binding	-
/gene_family="7180"	restriction modification system dna specificity domain protein	394	3	0	1	2	P:DNA modification; F:DNA binding	-
/gene_family="1338"	reverse transcriptase	507	3	0	0.99	3	F:RNA binding; F:RNA-directed DNA polymerase activity; P:RNA-dependent DNA replication	(2.7) Transferring phosphorous-containing groups
/gene_family="4848"	salicylate synthase	434	3	0	0.9967	13	P:transmembrane transport; P:oxidation-reduction process; F:hydrolase activity, acting on ester bonds; C:integral to membrane; F:ATPase activity, coupled to transmembrane movement of substances; P:biosynthetic process; F:anthranilate synthase activity; P:ATP catabolic process; F:ligase activity; F:isochorismate synthase activity; F:oxidoreductase activity; F:ATP binding; F:transferase activity	(5.4) Intramolecular transferases (mutases); (4.1) Carbon-carbon lyases
/gene_family="6734"	side tail fiber protein	624	3	0	0.9833	0	-
/gene_family="9969"	sit2 domain protein	37	1	2.50919e-17	1	0	-
/gene_family="5662"	site-specific phage integrase family	391	3	0	0.9867	3	F:DNA binding; P:DNA integration; P:DNA recombination	-
/gene_family="10615"	tail component of prophage domain protein	95	3	1.02156e-51	1	0	-
/gene_family="7212"	thiazolinyl imide reductase	366	3	0	0.9933	13	P:transmembrane transport; P:oxidation-reduction process; F:hydrolase activity, acting on ester bonds; C:integral to membrane; F:ATPase activity, coupled to transmembrane movement of substances; P:biosynthetic process; P:ATP catabolic process; F:ligase activity; F:isochorismate synthase activity; F:oxidoreductase activity; F:ATP binding; F:transferase activity; F:oxo-acid-lyase activity	(5.4) Intramolecular transferases (mutases)
/gene_family="10963"	thioredoxin family protein	72	3	2.30473e-43	0.9933	0	-
/gene_family="3891"	toxin-antitoxin antitoxin ribbon-helix-helix fold protein	100	3	3.4547e-52	0.9933	0	-
/gene_family="435"	transcriptional regulator	443	3	0	0.9933	3	F:kinase activity; P:phosphorylation; F:DNA binding	-
/gene_family="4614"	transformation transcription domain-associated protein	52	3	5.32138e-29	1	0	-
/gene_family="10335"	transmembrane protein	141	3	4.35975e-99	0.9967	1	C:integral to membrane	-
/gene_family="5539"	transposase	307	3	0	1	9	F:metal ion binding; F:endonuclease activity; F:helicase activity; P:nucleic acid phosphodiester bond hydrolysis; P:transposition, DNA-mediated; F:DNA binding; F:nucleotidyltransferase activity; F:transposase activity; P:DNA integration	-
/gene_family="10639"	transposase	48	3	3.58097e-25	1	0	-
/gene_family="733"	transposase	91	3	4.80818e-40	0.9933	0	-
/gene_family="9181"	transposase dde domain protein	88	3	6.18632e-58	0.9733	0	-
/gene_family="11748"	transposase is116 is110 is902 family protein	281	3	0	1	3	P:transposition, DNA-mediated; F:transposase activity; F:DNA binding	-
/gene_family="5088"	transposase orf partial	44	3	4.51813e-22	0.99	0	-
/gene_family="11432"	trypsin family protein	383	3	0	0.9933	2	F:serine-type endopeptidase activity; P:proteolysis	(3.4) Acting on peptide bonds (peptide hydrolases)
/gene_family="8688"	type 4 prepilin-like s leader peptide-processing enzyme domain protein	56	3	1.08918e-32	0.9933	3	F:hydrolase activity; F:methyltransferase activity; P:methylation	-
/gene_family="9023"	type i restriction enzyme restriction subunit	1094	3	0	0.9967	4	F:DNA binding; F:ATP binding; P:DNA restriction-modification system; F:Type I site-specific deoxyribonuclease activity	(3.1) Acting on ester bonds
/gene_family="7215"	type i restriction-modification m subunit	507	3	0	0.9933	4	P:DNA methylation on adenine; F:site-specific DNA-methyltransferase (adenine-specific) activity; F:DNA binding; F:N-methyltransferase activity	(2.1) Transferring one-carbon groups; (2.1) Transferring one-carbon groups
/gene_family="7516"	type vii secretion system usher family protein	828	3	0	1	5	C:integral to membrane; C:cell outer membrane; P:transport; C:plasma membrane; F:transporter activity	-
/gene_family="3794"	type-2 restriction enzyme	402	3	0	0.9933	3	F:DNA binding; P:DNA restriction-modification system; F:Type II site-specific deoxyribonuclease activity	(3.1) Acting on ester bonds
/gene_family="7366"	udp-n-acetylglucosamine 2-epimerase	131	3	2.81208e-87	0.96	0	-
/gene_family="10539"	uvrd-like helicase c-terminal domain protein	68	3	1.56792e-41	1	2	F:ATP binding; F:helicase activity	-
/gene_family="8974"	yehl domain protein	37	3	4.71147e-18	0.99	0	-
/gene_family="2171"	yersiniabactin abc transporter atp-binding protein permease	570	3	0	1	13	P:transmembrane transport; P:oxidation-reduction process; F:hydrolase activity, acting on ester bonds; C:integral to membrane; F:ATPase activity, coupled to transmembrane movement of substances; P:biosynthetic process; P:ATP catabolic process; F:ligase activity; F:isochorismate synthase activity; F:oxidoreductase activity; F:ATP binding; F:transferase activity; F:oxo-acid-lyase activity	(5.4) Intramolecular transferases (mutases)
/gene_family="8910"	yersiniabactin biosynthetic protein	2035	3	0	0.9967	2	F:catalytic activity; P:metabolic process	-
/gene_family="5778"	yersiniabactin thioesterase component	267	3	0	0.9967	2	P:biosynthetic process; F:hydrolase activity, acting on ester bonds	-
/gene_family="4043"	yersiniabactin-iron abc transporter permease atp-binding protein	600	3	0	0.99	13	P:transmembrane transport; P:oxidation-reduction process; F:hydrolase activity, acting on ester bonds; C:integral to membrane; F:ATPase activity, coupled to transmembrane movement of substances; P:biosynthetic process; P:ATP catabolic process; F:ligase activity; F:isochorismate synthase activity; F:oxidoreductase activity; F:ATP binding; F:transferase activity; F:oxo-acid-lyase activity	(5.4) Intramolecular transferases (mutases)
/gene_family="5784"	like protein in retron EC67	77	3	2.56967e-47	1	0	-

## Sheet: P4 unique
Seq. Name	Seq. Description	Seq. Length	#Hits	min. eValue	mean Similarity	#GOs	GOs	Enzyme Codes	InterProScan
/gene_family="698"	1-acyl-sn-glycerol-3-phosphate acyltransferase	273	3	6.91107e-146	1	2	P:metabolic process; F:transferase activity, transferring acyl groups	-
/gene_family="1077"	2-isopropylmalate synthase	183	3	2.16452e-130	1	2	P:leucine biosynthetic process; F:2-isopropylmalate synthase activity	EC:2.3.3.13
/gene_family="10836"	3-deoxy-7-phosphoheptulonate synthase	83	3	2.39523e-46	1	5	P:biosynthetic process; F:transferase activity; F:3-deoxy-7-phosphoheptulonate synthase activity; F:catalytic activity; P:aromatic amino acid family biosynthetic process
/gene_family="3599"	3-hydroxy-fatty acyl-acp dehydratase	154	3	7.00762e-101	0.9967	0	-
/gene_family="2443"	3-oxoacyl-(acyl carrier protein) synthase i	389	3	0	0.9933	2	F:3-oxoacyl-[acyl-carrier-protein] synthase activity; P:metabolic process	EC:2.3.1.41
/gene_family="12104"	aaa domain family partial	105	3	3.98952e-64	0.9633	0	-
/gene_family="10188"	aaa domain protein	56	3	3.59879e-33	1	0	-
/gene_family="4794"	acyl carrier protein	85	3	2.49194e-52	1	0	-
/gene_family="10453"	acyl carrier protein	83	3	3.21792e-50	1	3	C:cytoplasm; P:fatty acid biosynthetic process; F:ACP phosphopantetheine attachment site binding involved in fatty acid biosynthetic process	-
/gene_family="371"	acyltransferase	558	3	0	0.9967	1	F:transferase activity, transferring acyl groups	-
/gene_family="6944"	acyltransferase family protein	340	3	0	0.8533	2	F:transferase activity, transferring acyl groups other than amino-acyl groups; C:membrane	-
/gene_family="11354"	acyltransferase family protein	395	3	0	0.96	2	F:transferase activity, transferring acyl groups other than amino-acyl groups; C:membrane	-
/gene_family="5381"	adhesin domain protein	51	3	3.69022e-29	1	0	-
/gene_family="5325"	adhesin hemolysin	159	3	4.36256e-92	0.98	0	-
/gene_family="11115"	adp-ribosylation crystallin j1	561	3	0	0.9067	0	-
/gene_family="7475"	alcohol dehydrogenase	357	3	0	0.91	3	F:zinc ion binding; F:oxidoreductase activity; P:oxidation-reduction process	-
/gene_family="3865"	alkaline phosphatase domain protein	46	3	2.30476e-23	1	0	-
/gene_family="11208"	allergen alt a 2	340	3	0	1	0	-
/gene_family="11686"	allergen alt a 2	345	3	0	1	0	-
/gene_family="12186"	alpha beta hydrolase	237	3	7.45295e-170	1	0	-
/gene_family="5995"	amidohydrolase family protein	240	3	3.44324e-153	0.9967	1	F:hydrolase activity	-
/gene_family="9215"	aminobenzoyl-glutamate utilization protein b	234	3	2.16071e-163	0.9933	0	-
/gene_family="9295"	amp-dependent synthetase	452	3	0	1	2	F:ligase activity; P:metabolic process	-
/gene_family="9178"	aspartate ammonia-lyase	38	3	6.5945e-17	0.99	0	-
/gene_family="8752"	atpase subunit of terminase family protein	320	3	0	0.9967	0	-
/gene_family="8749"	atp-dependent dna helicase	59	3	2.03978e-35	1	1	F:helicase activity	-
/gene_family="8634"	bacterial ig-like domain family protein	365	3	0	0.9967	0	-
/gene_family="6827"	bacterial ig-like domain family protein	65	3	2.97093e-26	1	0	-
/gene_family="9598"	bacteriophage n4 outer membrane domain protein	48	3	2.19144e-23	0.98	0	-
/gene_family="8578"	bactoprenol glucosyl transferase	212	3	9.87467e-151	0.9733	1	F:transferase activity	-
/gene_family="10247"	bcct transporter family protein	85	3	6.96689e-53	1	0	-
/gene_family="7094"	beta-ketoacyl c-terminal domain protein	409	3	0	1	2	F:3-oxoacyl-[acyl-carrier-protein] synthase activity; P:metabolic process	EC:2.3.1.41
/gene_family="266"	beta-ketoacyl n-terminal domain protein	240	3	1.13362e-175	1	0	-
/gene_family="9019"	bifunctional tail protein	438	3	0	0.89	0	-
/gene_family="11513"	calcium-binding protein	1002	3	0	0.9533	2	P:pathogenesis; C:outer membrane	-
/gene_family="6467"	capsid size determination protein sid	244	3	1.83115e-177	0.9967	0	-
/gene_family="5104"	chitinase class i family protein	204	3	2.96444e-148	0.9933	3	F:chitinase activity; P:chitin catabolic process; P:cell wall macromolecule catabolic process	EC:3.2.1.14
/gene_family="9059"	conserved domain protein	45	3	1.14402e-24	0.99	0	-
/gene_family="2863"	conserved protein	227	3	3.3919e-142	0.9967	2	C:periplasmic space; P:negative regulation of catalytic activity	-
/gene_family="1909"	cox protein	118	3	1.49668e-81	0.9933	0	-
/gene_family="8402"	cp4-like integrase domain protein	176	3	3.26289e-126	0.9933	0	-
/gene_family="7026"	crispr-associated helicase cas3 domain protein	208	3	1.27283e-152	0.9967	0	-
/gene_family="339"	dde endonuclease	185	3	8.64423e-137	0.9067	0	-
/gene_family="7381"	dde endonuclease	128	3	4.77403e-91	0.8767	2	F:nucleic acid binding; F:DNA binding
/gene_family="1783"	dna circularization protein	442	3	0	0.9967	0	-
/gene_family="7261"	dna gyrase subunit b	193	3	2.08068e-85	0.9833	0	-
/gene_family="5797"	dna methylase family partial	182	3	3.94028e-133	0.9667	3	F:nucleic acid binding; F:methyltransferase activity; P:methylation	-
/gene_family="9111"	dna methyltransferase	294	3	0	0.9967	2	P:DNA methylation on adenine; F:site-specific DNA-methyltransferase (adenine-specific) activity	EC:2.1.1.72
/gene_family="7460"	dna-binding protein	543	3	0	0.9867	0	-
/gene_family="11411"	dna-binding protein	37	3	1.28776e-15	0.98	1	F:protein dimerization activity	-
/gene_family="2144"	dna-binding transcriptional regulator	76	3	1.06593e-47	0.9933	5	P:transcription, DNA-dependent; F:DNA binding; P:cell cycle; P:cell division; P:regulation of transcription, DNA-dependent	-
/gene_family="2086"	exported protein ( signal peptide at positions 31 32)	83	3	3.61006e-53	1	0	-
/gene_family="11582"	family transcriptional regulator	117	3	1.17129e-79	0.9967	4	P:transcription, DNA-dependent; F:sequence-specific DNA binding transcription factor activity; F:DNA binding; P:regulation of transcription, DNA-dependent	-
/gene_family="8868"	fggy-pentulose kinase family protein	534	3	0	1	4	F:kinase activity; P:phosphorylation; F:phosphotransferase activity, alcohol group as acceptor; P:carbohydrate metabolic process	-
/gene_family="6563"	fig069533: bacteriophage protein	66	3	3.48912e-24	1	0	-
/gene_family="7890"	flagellar capping protein	383	3	0	0.9767	0	-
/gene_family="4340"	flagellar system partial	201	3	3.54553e-139	0.9967	0	-
/gene_family="9706"	gamma-glutamylputrescine synthetase	215	3	5.72875e-158	1	2	F:glutamate-ammonia ligase activity; P:glutamine biosynthetic process	EC:6.3.1.2
/gene_family="10683"	glucosamine-6-phosphate isomerase	75	3	5.7896e-49	1	4	F:hydrolase activity; P:carbohydrate metabolic process; F:glucosamine-6-phosphate deaminase activity; P:N-acetylglucosamine metabolic process	EC:3.5.99.6
/gene_family="10860"	glutamate:gamma-aminobutyrate antiporter	201	3	4.05758e-84	0.96	3	C:integral to membrane; F:amino acid transmembrane transporter activity; P:amino acid transmembrane transport	-
/gene_family="7495"	glycosyl transferase 2 family protein	231	3	2.29705e-169	1	1	F:transferase activity	-
/gene_family="6511"	glycosyl transferases group 1 family protein	398	3	0	1	2	P:biosynthetic process; F:transferase activity	-
/gene_family="7793"	glycosyltransferase 9 family protein	357	3	0	0.9967	3	P:lipopolysaccharide core region biosynthetic process; C:membrane; F:lipopolysaccharide N-acetylglucosaminyltransferase activity	EC:2.4.1.56
/gene_family="10889"	group 2 family glycosyl transferase	114	3	2.11779e-79	1	1	F:transferase activity, transferring glycosyl groups	-
/gene_family="10923"	had variant 1 family protein	217	3	2.79644e-157	0.9967	3	F:hydrolase activity; F:metal ion binding; P:metabolic process	-
/gene_family="10461"	helicase	623	3	0	0.93	3	F:ATP binding; F:helicase activity; F:DNA binding	-
/gene_family="2351"	helix-turn-helix domain protein	64	3	5.45234e-39	1	0	-
/gene_family="3317"	helix-turn-helix family protein	91	3	2.64977e-58	1	0	-
/gene_family="9950"	helix-turn-helix family protein	343	3	0	0.9933	4	P:transcription, DNA-dependent; F:sequence-specific DNA binding transcription factor activity; F:DNA binding; P:regulation of transcription, DNA-dependent	-
/gene_family="5455"	hemagglutinin-like secreted protein	84	3	4.08408e-54	0.9733	0	-
/gene_family="9011"	hemagluttinin repeat family protein	278	3	0	1	0	-
/gene_family="8586"	hemin partial	84	3	1.07349e-12	0.92	5	C:integral to membrane; C:membrane; P:transport; C:plasma membrane; F:transporter activity
/gene_family="11068"	his-xaa-ser system radical sam maturase	370	3	0	0.9933	3	F:iron-sulfur cluster binding; F:catalytic activity; P:metabolic process	-
/gene_family="4598"	hk97 family phage major capsid protein	401	3	0	0.9933	0	-
/gene_family="2565"	hk97 family phage prohead protease	216	3	1.05757e-153	1	2	F:peptidase activity; P:proteolysis	-
/gene_family="2922"	hnh endonuclease domain protein	116	3	1.1515e-78	0.99	2	F:endonuclease activity; F:nucleic acid binding	-
/gene_family="7849"	homeo-like domain protein	313	3	0	1	1	F:carbohydrate binding	-
/gene_family="9229"	hydroxymyristoyl-acp dehydratase	117	3	1.45393e-81	0.9933	0	-
/gene_family="6048"	hyphotheical protein	494	3	0	1	2	F:isomerase activity; F:oxidoreductase activity, acting on single donors with incorporation of molecular oxygen, incorporation of two atoms of oxygen	EC:1.13.11
/gene_family="6899"	hypothetical lipoprotein	194	3	1.2712e-138	1	0	-
/gene_family="9119"	hypothetical oxidoreductase ygha	95	3	2.31723e-46	1	0	-
/gene_family="10525"	hypothetical protein	111	3	8.30863e-75	0.87	0	-
/gene_family="8977"	hypothetical protein	148	3	7.81167e-92	0.9333	0	-
/gene_family="7584"	hypothetical protein	239	3	2.64484e-176	0.9233	0	-
/gene_family="10248"	hypothetical protein	58	1	9.63312e-33	1	0	-
/gene_family="4855"	hypothetical protein	55	3	7.31634e-22	0.98	0	-
/gene_family="10925"	hypothetical protein	54	3	3.69503e-29	0.9733	0	-
/gene_family="11172"	hypothetical protein	42	3	3.49276e-19	1	0	-
/gene_family="8221"	hypothetical protein	143	3	1.4621e-101	0.98	0	-
/gene_family="7932"	hypothetical protein	54	3	1.54503e-31	0.9933	0	-
/gene_family="1098"	hypothetical protein	39	3	1.43583e-18	1	0	-
/gene_family="5779"	hypothetical protein	501	3	0	0.9867	0	-
/gene_family="7132"	hypothetical protein	37	3	2.3785e-15	0.9133	0	-
/gene_family="8450"	hypothetical protein	49	2	7.32758e-28	1	0	-
/gene_family="10364"	hypothetical protein	177	3	6.34532e-89	0.9967	0	-
/gene_family="5031"	hypothetical protein	39	3	3.64868e-20	1	0	-
/gene_family="6640"	hypothetical protein	52	3	8.73344e-28	0.9867	0	-
/gene_family="2670"	hypothetical protein	118	3	5.55344e-80	0.9867	0	-
/gene_family="8590"	hypothetical protein	63	3	1.14382e-37	1	0	-
/gene_family="8199"	hypothetical protein	49	3	8.65463e-27	1	0	-
/gene_family="9183"	hypothetical protein	37	3	3.81722e-18	1	0	-
/gene_family="5472"	hypothetical protein	38	2	5.76327e-18	1	0	-
/gene_family="10122"	hypothetical protein	172	3	7.32245e-125	0.93	0	-
/gene_family="7619"	hypothetical protein	74	3	1.56858e-47	0.9667	0	-
/gene_family="8512"	hypothetical protein	304	3	0	0.9633	0	-
/gene_family="8705"	hypothetical protein	38	3	1.05864e-18	1	0	-
/gene_family="11962"	hypothetical protein	412	3	0	0.9967	0	-
/gene_family="8119"	hypothetical protein	126	3	2.07033e-86	0.9733	0	-
/gene_family="5740"	hypothetical protein	175	3	1.15412e-124	0.9667	0	-
/gene_family="12114"	hypothetical protein	48	3	2.99654e-26	0.99	0	-
/gene_family="8069"	hypothetical protein	40	3	2.82194e-16	0.99	0	-
/gene_family="7836"	hypothetical protein	52	3	4.78785e-30	0.9267	0	-
/gene_family="7959"	hypothetical protein	836	3	0	0.8167	0	-
/gene_family="12038"	hypothetical protein	53	3	3.80401e-30	0.9067	0	-
/gene_family="6914"	hypothetical protein	37	3	5.91092e-17	0.98	0	-
/gene_family="8968"	hypothetical protein	73	3	6.53387e-45	1	0	-
/gene_family="9490"	hypothetical protein	59	3	5.33599e-29	0.95	0	-
/gene_family="9156"	hypothetical protein	198	3	3.28433e-142	0.9767	0	-
/gene_family="9554"	hypothetical protein	51	3	1.51271e-20	0.87	0	-
/gene_family="9353"	hypothetical protein	256	3	0	0.9267	0	-
/gene_family="5810"	hypothetical protein	854	3	0	0.8233	0	-
/gene_family="11319"	hypothetical protein	139	3	6.5492e-96	0.97	0	-
/gene_family="3181"	hypothetical protein	37	1	2.02566e-17	1	0	-
/gene_family="10062"	hypothetical protein	48	1	2.31679e-22	1	0	-
/gene_family="9300"	hypothetical protein	37	3	1.47059e-17	0.98	0	-
/gene_family="7600"	hypothetical protein	1300	3	0	0.8133	0	-
/gene_family="8253"	hypothetical protein	38	3	4.95495e-18	0.99	0	-
/gene_family="12236"	hypothetical protein	294	3	0	0.9967	0	-
/gene_family="925"	hypothetical protein	81	3	6.49944e-54	0.9033	0	-
/gene_family="12109"	hypothetical protein	91	3	2.56597e-60	0.9867	0	-
/gene_family="12258"	hypothetical protein	58	3	6.38669e-33	0.9333	0	-
/gene_family="7981"	hypothetical protein	57	3	4.71684e-34	0.99	0	-
/gene_family="2206"	hypothetical protein	39	3	3.95983e-18	0.98	0	-
/gene_family="3544"	hypothetical protein	40	3	3.25107e-20	0.98	0	-
/gene_family="8555"	hypothetical protein	45	3	1.03055e-23	0.98	0	-
/gene_family="9961"	hypothetical protein	37	3	2.7195e-17	0.98	0	-
/gene_family="9418"	hypothetical protein	352	3	0	1	0	-
/gene_family="7606"	hypothetical protein	42	3	8.4848e-21	1	0	-
/gene_family="10883"	hypothetical protein	161	3	5.73032e-112	0.9933	0	-
/gene_family="7687"	hypothetical protein	38	3	6.81123e-17	0.98	0	-
/gene_family="11754"	hypothetical protein	61	3	4.40634e-36	0.9933	0	-
/gene_family="9721"	hypothetical protein	45	3	2.20093e-23	1	0	-
/gene_family="11520"	hypothetical protein	104	3	4.81063e-70	0.9433	0	-
/gene_family="4708"	hypothetical protein	137	3	3.7247e-92	0.9833	0	-
/gene_family="7826"	hypothetical protein	229	3	6.28314e-162	1	0	-
/gene_family="4893"	hypothetical protein AB48_2683	44	2	1.6224e-09	0.765	0	-
/gene_family="5798"	hypothetical protein AB97_4926	82	3	2.40911e-14	1	0	-
/gene_family="9884"	hypothetical protein AC66_4936	47	3	1.65609e-24	0.98	0	-
/gene_family="7573"	hypothetical protein AC67_2947	63	3	4.10637e-39	0.9167	0	-
/gene_family="8825"	hypothetical protein AC78_2733	45	3	1.91011e-23	0.93	0	-
/gene_family="9109"	hypothetical protein BU64_14835	58	3	1.08006e-21	0.98	0	-
/gene_family="12143"	hypothetical protein ECRM13514_0154	41	3	3.77866e-21	0.99	0	-
/gene_family="8346"	hypothetical protein, partial	37	3	1.56215e-18	0.92	0	-
/gene_family="8516"	hypothetical purine ntpase	499	3	0	0.9967	0	-
/gene_family="4515"	incf replication protein 3	42	3	8.03452e-22	0.99	0	-
/gene_family="5519"	inorganic polyphosphate atp-nad kinase	53	3	4.12497e-26	0.9933	2	F:NAD+ kinase activity; P:phosphorylation	EC:2.7.1.23
/gene_family="6346"	integrase	396	3	0	0.9867	3	F:DNA binding; P:DNA integration; P:DNA recombination	-
/gene_family="9357"	integrase	315	3	0	0.9867	3	F:DNA binding; P:DNA integration; P:DNA recombination	-
/gene_family="5075"	integrase protein	329	3	0	0.9733	3	F:DNA binding; P:DNA integration; P:DNA recombination	-
/gene_family="10215"	iron-containing alcohol dehydrogenase family protein	68	3	1.65114e-40	0.9933	0	-
/gene_family="5400"	lipopolysaccharide biosynthesis protein	285	3	0	0.9967	0	-
/gene_family="5865"	lipopolysaccharide core biosynthesis protein rfas	311	3	0	0.9933	1	P:lipopolysaccharide core region biosynthetic process	-
/gene_family="8932"	lipoprotein	129	3	1.76898e-89	0.9933	0	-
/gene_family="10507"	low calcium response locus protein t	42	3	2.09421e-19	0.9567	0	-
/gene_family="10212"	maleylacetoacetate isomerase	73	3	5.04322e-46	1	1	F:maleylacetoacetate isomerase activity	EC:5.2.1.2
/gene_family="4174"	mannitol dehydrogenase rossmann domain protein	455	3	0	1	3	P:oxidation-reduction process; F:D-arabinitol 4-dehydrogenase activity; F:coenzyme binding	EC:1.1.1.11
/gene_family="7304"	membrane protein	38	3	5.98479e-17	0.98	0	-
/gene_family="553"	membrane protein	48	3	3.70198e-17	1	0	-
/gene_family="4014"	membrane protein	37	1	7.59814e-06	0.97	0	-
/gene_family="7224"	membrane protein	49	3	2.06174e-24	0.99	0	-
/gene_family="10548"	membrane protein	403	3	0	1	0	-
/gene_family="2673"	membrane protein	749	3	0	0.9967	1	C:membrane	-
/gene_family="11828"	membrane protein	277	3	0	0.94	3	F:structural molecule activity; C:integral to membrane; C:cell outer membrane	-
/gene_family="3928"	metallo-beta-lactamase domain protein	286	3	0	0.9267	1	F:hydrolase activity	-
/gene_family="7369"	mrr restriction system protein	79	3	2.93961e-36	1	0	-
/gene_family="11272"	muconate cycloisomerase partial	50	3	9.74328e-28	1	2	F:racemase and epimerase activity, acting on amino acids and derivatives; P:metabolic process	-
/gene_family="7178"	MULTISPECIES: hypothetical protein	44	3	1.40644e-22	0.99	0	-
/gene_family="1659"	MULTISPECIES: hypothetical protein	37	1	1.43059e-16	1	0	-
/gene_family="9462"	MULTISPECIES: hypothetical protein	38	2	6.72672e-19	1	0	-
/gene_family="5767"	MULTISPECIES: hypothetical protein	43	3	1.79682e-21	1	0	-
/gene_family="4653"	multispecies: sporadically distributed tigr04141 family protein	445	3	0	0.9933	0	-
/gene_family="6648"	n terminal domain protein	156	3	5.779e-106	1	3	F:recombinase activity; F:DNA binding; P:DNA recombination	-
/gene_family="8896"	---NA---	39	0			0	-
/gene_family="8092"	---NA---	39	0			0	-
/gene_family="8488"	---NA---	44	0			0	-
/gene_family="11343"	---NA---	37	0			0	-
/gene_family="11786"	---NA---	47	0			0	-
/gene_family="11176"	---NA---	52	0			0	-
/gene_family="11143"	---NA---	44	0			0	-
/gene_family="7262"	---NA---	38	0			0	-
/gene_family="6217"	---NA---	37	0			0	-
/gene_family="6883"	---NA---	41	0			0	-
/gene_family="6023"	nucleocapsid protein	39	3	9.79456e-10	0.7367	0	-
/gene_family="12163"	o-antigen conversion protein	283	3	2.46489e-160	0.8367	0	-
/gene_family="6232"	o-antigen ligase	419	3	0	1	4	C:plasma membrane; F:O antigen ligase activity; P:lipopolysaccharide core region biosynthetic process; C:integral to membrane	-
/gene_family="10823"	ogr delta-like zinc finger family protein	166	3	6.31918e-104	1	0	-
/gene_family="6791"	o-methyltransferase	352	3	0	1	2	F:O-methyltransferase activity; P:methylation	EC:2.1.1
/gene_family="9220"	outer membrane autotransporter barrel domain protein	537	3	0	1	12	C:outer membrane; P:regulation of cell shape; F:peptidoglycan L,D-transpeptidase activity; C:integral to membrane; C:membrane; F:cysteine-type carboxypeptidase activity; P:response to DNA damage stimulus; F:transferase activity, transferring glycosyl groups; P:Gram-negative-bacterium-type cell wall biogenesis; F:transferase activity, transferring amino-acyl groups; P:peptidoglycan biosynthetic pr…
/gene_family="7876"	outer membrane lipoprotein carrier protein	201	3	4.43731e-130	0.9933	0	-
/gene_family="7126"	peptide abc transporter atp-binding protein	131	3	2.66179e-89	0.96	3	P:ATP catabolic process; F:ATP binding; F:ATPase activity	EC:3.6.1.3
/gene_family="5768"	pf10948 family protein	56	3	3.96034e-31	0.9933	0	-
/gene_family="2843"	phage baseplate assembly v family protein	182	3	4.08668e-130	0.9933	0	-
/gene_family="5989"	phage baseplate protein	352	3	0	0.9933	0	-
/gene_family="6704"	phage gp46 family protein	141	3	2.49163e-96	1	0	-
/gene_family="6329"	phage gp6-like head-tail connector family protein	107	3	1.55895e-72	0.9933	0	-
/gene_family="3288"	phage head-tail joining family protein	136	3	2.78602e-96	0.9933	0	-
/gene_family="3452"	phage integrase family protein	294	3	0	0.9933	3	F:DNA binding; P:DNA integration; P:DNA recombination	-
/gene_family="6427"	phage integrase family site-specific recombinase	437	3	0	0.98	3	F:DNA binding; P:DNA integration; P:DNA recombination	-
/gene_family="6122"	phage integrase family site-specific recombinase	401	3	0	0.9867	3	F:DNA binding; P:DNA integration; P:DNA recombination	-
/gene_family="7030"	phage membrane protein	71	3	4.97875e-43	1	0	-
/gene_family="6964"	phage portal hk97 family	413	3	0	1	0	-
/gene_family="6525"	phage portal pbsx family	339	3	0	0.9967	0	-
/gene_family="7762"	phage protein	151	3	1.26004e-104	0.9967	0	-
/gene_family="3759"	phage protein	60	3	5.64461e-15	1	0	-
/gene_family="4519"	phage small p27 family	164	3	7.73624e-115	1	0	-
/gene_family="5471"	phage tail protein	359	3	0	0.9933	0	-
/gene_family="2598"	phage tail protein	118	3	3.07282e-82	1	0	-
/gene_family="8115"	phage tail protein	194	3	2.99314e-130	1	0	-
/gene_family="7456"	phage tail sheath family protein	498	3	0	0.9967	0	-
/gene_family="1710"	phage terminase family protein	577	3	0	0.9933	0	-
/gene_family="8640"	phosphotriesterase domain protein	46	3	1.85576e-22	1	0	-
/gene_family="3900"	polarity suppression protein	190	3	1.21334e-135	0.9933	0	-
/gene_family="6623"	polyol permease family protein	425	3	0	1	3	P:transmembrane transport; C:integral to membrane; F:transporter activity	-
/gene_family="8434"	polysaccharide biosynthesis family protein	485	3	0	0.9967	2	P:polysaccharide biosynthetic process; C:membrane	-
/gene_family="3655"	prophage cp4-57 regulatory family protein	88	3	1.18419e-57	1	0	-
/gene_family="6084"	prophage protein	168	3	1.91917e-74	0.9933	0	-
/gene_family="6189"	protein traj	229	3	4.1386e-156	0.9967	13	P:pathogenesis; F:nucleoside-triphosphatase activity; P:transport; F:signal transducer activity; P:regulation of transcription, DNA-dependent; F:DNA binding; F:ATP binding; F:sequence-specific DNA binding transcription factor activity; P:signal transduction; P:transcription, DNA-dependent; P:conjugation; C:cytoplasm; C:plasma membrane	EC:3.6.1.15
/gene_family="8057"	purine ntpase	242	3	1.35003e-157	0.99	0	-
/gene_family="9835"	putative integrase	396	3	0	0.9633	0	-
/gene_family="8592"	Putative uncharacterized protein	115	3	1.60591e-76	0.97	0	-
/gene_family="11761"	putative wfeC	57	3	2.27715e-32	1	0	-
/gene_family="3647"	recombinase family protein	508	3	0	1	3	F:recombinase activity; F:DNA binding; P:DNA recombination	-
/gene_family="3134"	replication protein	350	3	0	0.9933	0	-
/gene_family="3646"	replication protein p	191	3	1.08756e-137	1	1	P:DNA replication initiation	-
/gene_family="344"	replication regulatory family protein	85	3	3.46935e-53	0.9933	1	F:hydrolase activity	-
/gene_family="7554"	reverse gyrase	66	3	6.23879e-20	1	0	-
/gene_family="8217"	rhsb element core domain protein	52	3	4.34408e-27	0.9867	0	-
/gene_family="4806"	ribitol 2-dehydrogenase	249	3	7.81092e-180	0.9967	2	P:oxidation-reduction process; F:oxidoreductase activity	-
/gene_family="7259"	rz lytic protein from phage coiled-coil	128	3	1.91919e-88	0.98	0	-
/gene_family="3995"	sb11	186	3	7.36087e-134	1	0	-
/gene_family="7293"	short chain dehydrogenase family protein	243	3	1.92119e-163	0.9967	4	P:fatty acid biosynthetic process; F:3-oxoacyl-[acyl-carrier-protein] reductase (NADPH) activity; F:NAD binding; P:oxidation-reduction process	EC:1.1.1.100
/gene_family="10235"	sir2-like domain protein	401	3	0	0.9967	0	-
/gene_family="11313"	sir2-like domain protein	422	3	0	0.9933	0	-
/gene_family="11695"	sugar (and other) transporter family partial	169	3	6.4302e-85	0.9933	3	P:transmembrane transport; C:integral to membrane; F:transporter activity	-
/gene_family="10978"	superfamily i dna and rna helicase-like protein	465	3	0	0.98	2	F:ATP binding; F:helicase activity	-
/gene_family="2438"	tail protein	610	3	0	1	0	-
/gene_family="4778"	thioesterase superfamily protein	140	3	1.88497e-99	1	1	F:hydrolase activity	-
/gene_family="8401"	toprim domain protein	885	3	0	0.9867	0	-
/gene_family="4818"	toxic protein syme	113	3	1.60092e-77	0.9933	5	C:cytoplasm; F:endoribonuclease activity; P:nucleic acid phosphodiester bond hydrolysis; F:RNA binding; P:RNA metabolic process	-
/gene_family="417"	transcriptional regulator	109	3	7.93589e-75	0.9567	0	-
/gene_family="7505"	transcriptional regulator protein	168	3	1.50579e-118	0.9967	6	P:intracellular signal transduction; P:transcription, DNA-dependent; P:phosphorelay signal transduction system; F:DNA binding; P:regulation of transcription, DNA-dependent; F:phosphorelay response regulator activity	-
/gene_family="11429"	transposase	43	3	1.93568e-22	1	3	P:transposition, DNA-mediated; F:transposase activity; F:DNA binding	-
/gene_family="10601"	transposase	47	3	4.73359e-24	1	0	-
/gene_family="7441"	transposase	45	3	1.63347e-21	1	0	-
/gene_family="11506"	transposase	42	3	6.34512e-18	0.94	3	P:transposition, DNA-mediated; F:transposase activity; F:DNA binding	-
/gene_family="11282"	transposase	47	3	2.65873e-26	1	2	F:nucleic acid binding; P:DNA integration	-
/gene_family="8878"	transposase for transposon gamma-delta	671	3	0	0.9967	2	P:transposition, DNA-mediated; F:transposase activity	-
/gene_family="633"	transposase is protein	259	3	0	1	6	F:exonuclease activity; P:transposition, DNA-mediated; F:DNA binding; F:ATP binding; F:nucleoside-triphosphatase activity; F:transposase activity	EC:3.6.1.15
/gene_family="8626"	transposon gamma-delta resolvase	183	3	4.84089e-126	0.9967	3	F:recombinase activity; F:DNA binding; P:DNA recombination	-
/gene_family="10579"	trna (adenine-n -)-methyltransferase domain protein	51	3	3.35869e-27	0.9867	2	P:methylation; F:methyltransferase activity	-
/gene_family="7778"	trna_anti-like family protein	148	3	4.4104e-104	1	0	-
/gene_family="12045"	type 1 fimbriae anchoring protein	132	3	1.21129e-93	0.9233	0	-
/gene_family="8292"	type i restriction enzyme m protein	146	3	1.74338e-98	1	9	F:transferase activity; P:methylation; F:methyltransferase activity; F:N-methyltransferase activity; F:DNA binding; F:nucleic acid binding; P:DNA methylation; P:DNA methylation on adenine; F:site-specific DNA-methyltransferase (adenine-specific) activity
/gene_family="7609"	type i restriction enzyme r protein	1170	3	0	0.9933	5	F:helicase activity; F:DNA binding; P:DNA modification; F:ATP binding; F:Type I site-specific deoxyribonuclease activity	EC:3.1.21.3
/gene_family="4324"	type ii secretion system k family protein	100	3	3.68582e-66	1	2	C:integral to membrane; P:protein secretion	-
/gene_family="4948"	type iii secretion protein	225	3	5.45268e-162	1	1	P:pathogenesis	-
/gene_family="8743"	type vi secretion vc_a0114 partial	161	3	1.40854e-102	1	0	-
/gene_family="2807"	type-1 restriction enzyme specificity protein	437	3	0	0.9933	2	P:DNA modification; F:DNA binding	-
/gene_family="203"	wgr domain protein	274	3	0	0.9967	0	-
/gene_family="8795"	ybca protein	333	3	0	0.99	0	-
/gene_family="7251"	disulfide reductase	551	3	0	0.94	4	P:cell redox homeostasis; F:flavin adenine dinucleotide binding; F:oxidoreductase activity; P:oxidation-reduction process	-

## Sheet: MPEC unique
Seq. Name	Seq. Description	Seq. Length	#Hits	min. eValue	mean Similarity	#GOs	GOs	Enzyme Codes	InterProScan
/gene_family="3229"	glutamate decarboxylase partial	43	20	1.74201e-23	1	2	F:glutamate decarboxylase activity; P:metabolic process	EC:4.1.1.15
/gene_family="8941"	hypothetical protein HMPREF9547_02214	49	4	2.99103e-26	0.9925	0	-
/gene_family="3281"	hnh endonuclease family protein	216	20	8.34185e-159	0.989	3	F:nucleic acid binding; F:endonuclease activity; P:nucleic acid phosphodiester bond hydrolysis	-
/gene_family="5250"	exodeoxyribonuclease v beta chain domain protein	326	20	0	0.992	6	F:DNA binding; F:ATP-dependent DNA helicase activity; F:ATP binding; F:exodeoxyribonuclease V activity; P:DNA catabolic process, exonucleolytic; P:DNA duplex unwinding	EC:3.1.11.5
/gene_family="5686"	hypothetical protein EcE22_4364	49	18	6.07801e-25	0.9433	0	-
/gene_family="3905"	hypothetical protein HMPREF9551_02325	52	6	4.84993e-27	0.9633	0	-
/gene_family="9521"	hypothetical protein	44	20	1.58381e-23	0.9855	0	-
/gene_family="9102"	protein	166	20	5.85734e-118	0.9995	0	-
